# Supplementary material for: Structural and Functional Characterization of the Gut Microbiota in Elderly Women With Migraine
Source: Front Cell Infect Microbiol. 2020 Jan 29;9:470. doi: 10.3389/fcimb.2019.00470 (PMC7001586; doi:10.3389/fcimb.2019.00470)
Supplement: Supplementary file 1 [file Table_1.xlsx]

## Sheet: phenotype
Table S1. Clinical parameters of the samples.
a.The phenotype of samples
ID	Migraine	Zygosity	Sex	Age at metagenomics sample	Age at twins start living apart	Birth order	Type of delivery	BMI	Geo-clusters	Vegetarian or vegan	Smoking status	Number of units of alcohol drunk per week	Outdoor Sports	Currently, how many minutes per week do you spend in weight bearing activity? e g aerobics, running, dance, football, basketball, racquet sports etc (do not include walking or gardening)	Currently, how many minutes per week do you spend in non-weight bearing activity? e.g. swimming, cycling, yoga, aqua aerobics etc	Currently, how many minutes per week do you spend walking briskly / gardening vigorously?
35387	Y	DZ	F	50	16	Second	Natural Birth	19.69	cluster2	N	Never Smoked	1 to 5 Units	N	NA	NA	NA
35388	N	DZ	F	50	16	First	Natural Birth	24.71	cluster2	N	Ex-Cigarette Smoker	6 to 10 Units	N	NA	NA	NA
35392	N	DZ	F	65	22.5	Second	Natural Birth	27.53	cluster2	N	Ex-Cigarette Smoker	21 to 40 Units	Y	0	210	600
35505	N	DZ	F	42	20.5	First	Natural Birth	22.43	cluster2	N	Never Smoked	6 to 10 Units	NA	0	60	170
35512	N	DZ	F	67	20	First	Natural Birth	27.77	cluster2	N	Never Smoked	1 to 5 Units	N	0	0	700
35515	Y	DZ	F	56	51	Second	Premature	29.38	cluster4	N	Ex-Cigarette Smoker	1 to 5 Units	Y	0	0	120
35519	Y	MZ	F	72	20	Second	Premature	31.84	cluster3	N	Never Smoked	21 to 40 Units	N	60	30	0
35541	Y	MZ	F	49	19	Second	NA	27.03	cluster2	NA	Never Smoked	NA	NA	120	0	180
35542	Y	MZ	F	49	19	First	NA	26.38	cluster2	NA	Never Smoked	NA	NA	150	0	120
35552	Y	DZ	F	61	19	First	Natural Birth	20.47	cluster3	N	Current Cigarette Smoker	None	NA	0	0	20
35561	N	DZ	F	68	22.5	First	Natural Birth	23.25	cluster4	Currently a Vegetarian	Never Smoked	21 to 40 Units	NA	0	0	500
35562	N	DZ	F	68	22.5	Second	Natural Birth	25.45	cluster2	NA	NA	21 to 40 Units	NA	0	0	200
35630	Y	DZ	F	63	18	Second	Premature	23.59	cluster3	N	Never Smoked	21 to 40 Units	N	0	0	0
35636	N	MZ	F	66	21	Second	Premature	22.78	cluster2	N	Ex-Cigarette Smoker	16 to 20 Units	NA	0	120	600
35654	Y	DZ	F	54	20.5	First	Natural Birth	24.93	cluster3	N	Never Smoked	21 to 40 Units	NA	NA	NA	160
35657	Y	MZ	F	73	17.5	First	Natural Birth	28.37	cluster4	N	Never Smoked	None	NA	480	0	480
35665	N	DZ	F	64	20	Second	Natural Birth	25.01	cluster2	N	Never Smoked	1 to 5 Units	NA	0	0	0
35704	Y	MZ	F	63	19	Second	NA	22.6	cluster2	N	Ex-Cigarette Smoker	1 to 5 Units	NA	0	30	120
35706	Y	DZ	F	68	24	Second	NA	26.29	cluster4	N	Never Smoked	6 to 10 Units	NA	NA	NA	300
35712	N	DZ	F	64	18	Second	Premature	35.96	cluster3	N	Never Smoked	1 to 5 Units	NA	0	0	120
35723	N	DZ	F	64	23	Second	NA	24.26	cluster3	N	Ex-Cigarette Smoker	6 to 10 Units	N	360	0	0
35724	Y	DZ	F	64	23	First	NA	23.35	cluster2	N	Ex-Cigarette Smoker	None	Y	150	60	120
35733	N	DZ	F	68	18	First	Natural Birth	24.07	cluster2	N	Ex-Cigarette Smoker	1 to 5 Units	Y	60	0	300
35734	N	DZ	F	68	18	Second	Natural Birth	25.09	cluster2	N	Ex-Cigarette Smoker	1 to 5 Units	Y	60	90	60
35741	N	DZ	F	48	18.5	Second	Natural Birth	20.49	cluster2	N	Ex-Cigarette Smoker	6 to 10 Units	Y	20	10	30
35989	N	DZ	F	50	18.5	First	Natural Birth	25.52	cluster2	N	Never Smoked	21 to 40 Units	N	30	0	180
35990	N	DZ	F	50	18.5	Second	Natural Birth	21.01	cluster2	N	Ex-Cigarette Smoker	1 to 5 Units	Y	60	120	60
35991	Y	MZ	F	57	22	First	NA	23.65	cluster2	N	Ex-Cigarette Smoker	11 to 15 Units	NA	NA	NA	NA
35999	Y	DZ	F	56	18	First	Natural Birth	27.5	cluster2	N	Never Smoked	None	NA	20	0	30
36000	N	DZ	F	56	18	Second	Natural Birth	27.79	cluster4	N	Never Smoked	1 to 5 Units	N	0	0	140
36005	N	MZ	F	73	25	First	Premature	20.85	cluster4	NA	Never Smoked	1 to 5 Units	NA	240	0	280
36006	N	MZ	F	73	25	Second	Premature	21.65	cluster4	N	Never Smoked	16 to 20 Units	NA	240	180	240
36007	Y	DZ	F	51	18	Second	Premature	23.94	cluster2	N	Never Smoked	1 to 5 Units	N	NA	NA	NA
36019	N	MZ	F	70	21	First	Natural Birth	28.33	cluster3	N	Ex-Cigarette Smoker	16 to 20 Units	NA	NA	NA	120
36034	N	DZ	F	69	24	First	Natural Birth	22.94	cluster2	Currently a Vegan	Ex-Cigarette Smoker	6 to 10 Units	NA	30	120	240
36049	N	MZ	F	70	19.5	NA	NA	26.37	cluster2	NA	Ex-Cigarette Smoker	21 to 40 Units	NA	NA	NA	NA
36050	Y	MZ	F	70	19.5	NA	NA	22.31	cluster2	N	Ex-Cigarette Smoker	1 to 5 Units	NA	90	0	60
36058	N	MZ	F	69	37	Second	Premature	27.94	cluster4	N	Never Smoked	1 to 5 Units	Y	60	30	240
36119	Y	DZ	F	77	18	Second	Premature	20.02	cluster2	Ever Been a Vegetarian	Never Smoked	1 to 5 Units	N	NA	NA	NA
36157	N	MZ	F	80	79	Second	Natural Birth	30.04	cluster2	N	Never Smoked	None	NA	NA	NA	180
36158	N	MZ	F	80	79	First	Natural Birth	27.29	cluster2	N	Never Smoked	1 to 5 Units	NA	NA	NA	180
36212	N	DZ	F	63	21	Second	Natural Birth	20.21	cluster3	N	Never Smoked	1 to 5 Units	Y	135	0	20
36390	N	MZ	F	61	18	Second	Premature	25.34	cluster2	N	Never Smoked	11 to 15 Units	N	0	75	30
36440	N	DZ	F	72	18	First	Natural Birth	27.77	cluster3	N	Never Smoked	11 to 15 Units	Y	0	0	100
36453	N	DZ	F	60	20	First	Natural Birth	26.06	cluster2	N	Ex-Cigarette Smoker	11 to 15 Units	N	0	0	30
36522	N	DZ	F	73	66	First	Premature	27.44	cluster2	N	Never Smoked	6 to 10 Units	NA	0	0	420
36533	N	DZ	F	52	16	First	Natural Birth	28.04	cluster3	N	Never Smoked	11 to 15 Units	NA	0	0	0
36675	Y	DZ	F	78	21	NA	NA	26.24	cluster2	NA	Never Smoked	None	NA	60	30	180
36694	Y	DZ	F	43	24	NA	NA	23.05	cluster4	NA	Never Smoked	NA	NA	NA	NA	NA
36697	N	DZ	F	71	20	Second	Natural Birth	24.82	cluster4	N	Never Smoked	1 to 5 Units	NA	0	0	420
36698	N	DZ	F	50	19.5	NA	NA	22.78	cluster1	NA	Never Smoked	1 to 5 Units	NA	NA	NA	NA
36699	N	DZ	F	50	19.5	NA	NA	23.94	cluster1	NA	Never Smoked	1 to 5 Units	NA	0	60	90
36702	Y	DZ	F	62	19.5	First	Natural Birth	21.15	cluster2	N	Never Smoked	11 to 15 Units	Y	300	120	0
36982	Y	DZ	F	50	23	First	Natural Birth	33.78	cluster4	N	Never Smoked	None	NA	0	60	30
37096	Y	DZ	F	64	21	NA	Natural Birth	35.75	cluster1	Currently a Vegetarian	Ex-Cigarette Smoker	1 to 5 Units	Y	NA	NA	NA
37102	Y	DZ	F	63	19	Second	Caesarian	27.32	cluster2	N	Never Smoked	21 to 40 Units	N	0	0	270
37103	Y	DZ	F	63	19	First	Caesarian	30.56	cluster2	N	Never Smoked	6 to 10 Units	N	NA	NA	NA
37136	N	MZ	F	38	21	First	Premature	26.18	cluster4	N	Never Smoked	1 to 5 Units	N	0	30	140
37171	Y	DZ	F	59	18	First	Premature	32.89	cluster3	N	Never Smoked	None	NA	NA	NA	NA
37172	N	DZ	F	59	18	Second	Premature	23.05	cluster3	NA	Current Cigarette Smoker	1 to 5 Units	NA	NA	NA	NA
37173	N	DZ	F	54	24	Second	NA	24.89	cluster3	NA	Never Smoked	6 to 10 Units	NA	0	60	80
37174	N	DZ	F	54	24	First	NA	33.83	cluster3	NA	Never Smoked	1 to 5 Units	NA	0	0	180
37181	Y	DZ	F	64	17.5	First	Natural Birth	26.47	cluster3	Ever Been a Vegetarian	Ex-Cigarette Smoker	11 to 15 Units	N	700	NA	NA
37190	Y	DZ	F	49	18.5	First	Natural Birth	34.49	cluster2	NA	Current Cigarette Smoker	1 to 5 Units	N	0	0	60
37194	Y	DZ	F	70	17	First	Premature	26.64	cluster2	N	Ex-Cigarette Smoker	11 to 15 Units	NA	0	0	140
37199	Y	DZ	F	59	18	First	Natural Birth	25	cluster2	N	Never Smoked	1 to 5 Units	NA	0	0	90
37201	N	DZ	F	46	15.5	First	Premature	33.09	cluster3	Ever Been a Vegetarian	Never Smoked	1 to 5 Units	Y	NA	NA	NA
37205	Y	DZ	F	65	21	First	Natural Birth	27.54	cluster3	N	Ex-Cigarette Smoker	1 to 5 Units	N	120	60	240
37206	N	DZ	F	65	21	Second	Natural Birth	22.85	cluster3	N	Never Smoked	11 to 15 Units	NA	300	NA	NA
37210	N	MZ	F	47	23	Second	NA	24.1	cluster3	NA	Never Smoked	21 to 40 Units	NA	0	0	180
37223	N	MZ	F	56	16.5	First	Natural Birth	27.44	cluster3	N	Never Smoked	11 to 15 Units	Y	NA	NA	NA
37228	Y	DZ	F	55	19.5	NA	Natural Birth	34.7	cluster3	N	Never Smoked	1 to 5 Units	N	NA	NA	NA
37232	Y	DZ	F	51	18.5	First	NA	25.28	cluster2	N	Ex-Cigarette Smoker	21 to 40 Units	NA	60	270	120
37233	Y	DZ	F	51	18.5	Second	NA	27.27	cluster2	N	Never Smoked	40+ Units	NA	300	120	30
37254	N	MZ	F	67	20	Second	Natural Birth	24.35	cluster2	N	Never Smoked	11 to 15 Units	N	0	200	350
37268	Y	DZ	F	62	20	First	Natural Birth	22.39	cluster2	N	Never Smoked	None	NA	60	60	30
37270	Y	DZ	F	65	17.5	Second	Natural Birth	27.41	cluster2	N	Ex-Cigarette Smoker	1 to 5 Units	NA	0	120	60
37271	Y	DZ	F	65	17.5	First	Natural Birth	39.85	cluster4	N	Ex-Cigarette Smoker	1 to 5 Units	NA	0	0	50
37276	Y	MZ	F	70	16	Second	Natural Birth	16.17	cluster2	Ever Been a Vegetarian	Never Smoked	1 to 5 Units	Y	NA	NA	700
37277	Y	MZ	F	70	16	First	Natural Birth	19.28	cluster4	N	Ex-Cigarette Smoker	21 to 40 Units	Y	NA	NA	NA
37282	Y	DZ	F	62	16.5	First	Natural Birth	33.76	cluster3	N	Ex-Cigarette Smoker	11 to 15 Units	Y	0	0	500
37284	Y	MZ	F	62	19	First	Natural Birth	25.42	cluster4	N	Never Smoked	40+ Units	N	NA	NA	NA
37285	Y	MZ	F	62	19	Second	Natural Birth	22.43	cluster4	N	Never Smoked	11 to 15 Units	N	0	0	180
37286	N	DZ	F	64	18	First	Natural Birth	27.56	cluster4	N	Ex-Cigarette Smoker	11 to 15 Units	NA	90	60	270
37298	Y	DZ	F	57	16.5	First	Premature	23.2	cluster4	Currently a Vegetarian	Never Smoked	11 to 15 Units	Y	180	90	600
37299	N	DZ	F	57	16.5	Second	Premature	24.62	cluster2	N	Ex-Cigarette Smoker	6 to 10 Units	Y	0	80	0
37315	N	DZ	F	69	18	Second	Natural Birth	18.14	cluster1	Currently a Vegetarian	Never Smoked	1 to 5 Units	NA	15	20	600
37316	Y	DZ	F	69	19.5	Second	Natural Birth	23.78	cluster4	NA	Never Smoked	21 to 40 Units	N	3	4	60
37317	N	DZ	F	69	19.5	First	Natural Birth	24.63	cluster4	N	Never Smoked	21 to 40 Units	Y	240	120	60
37322	Y	DZ	F	56	41.5	Second	Caesarian	27.93	cluster4	N	Have Smoked	40+ Units	N	0	0	120
37323	Y	DZ	F	56	41.5	First	Caesarian	20.6	cluster2	N	Current Cigarette Smoker	21 to 40 Units	N	0	0	660
37330	Y	DZ	F	66	20	First	NA	30.78	cluster1	NA	Ex-Cigarette Smoker	11 to 15 Units	NA	20	40	75
37332	Y	DZ	F	67	19	First	Natural Birth	24.6	cluster2	N	Never Smoked	1 to 5 Units	Y	0	0	0
37333	Y	DZ	F	67	19	Second	Natural Birth	28.74	cluster2	N	Current Cigarette Smoker	11 to 15 Units	Y	60	60	160
37348	Y	DZ	F	51	20.5	First	Natural Birth	26.35	cluster2	N	Ex-Cigarette Smoker	21 to 40 Units	Y	180	30	60
37352	Y	DZ	F	65	20	Second	Caesarian	24.66	cluster2	N	Ex-Cigarette Smoker	21 to 40 Units	Y	NA	NA	NA
37353	N	DZ	F	65	20	First	Caesarian	24.02	cluster2	N	Ex-Cigarette Smoker	21 to 40 Units	Y	NA	NA	NA
37405	N	DZ	F	62	21	First	Natural Birth	21.03	cluster4	N	Never Smoked	11 to 15 Units	N	90	0	0
37406	N	DZ	F	62	21	Second	Natural Birth	27.72	cluster2	N	Ex-Cigarette Smoker	11 to 15 Units	N	60	0	0
37461	N	DZ	F	79	21	First	Premature	24.01	cluster2	NA	Ex-Cigarette Smoker	16 to 20 Units	NA	0	360	0
37462	Y	DZ	F	79	21	Second	Premature	22.42	cluster2	NA	Never Smoked	None	NA	60	30	60
37545	N	DZ	F	66	16	Second	Natural Birth	31.57	cluster2	N	Never Smoked	1 to 5 Units	NA	80	60	0
37584	N	DZ	F	73	22.5	NA	Natural Birth	25.87	Single outlier	N	Never Smoked	1 to 5 Units	NA	490	0	0
37647	Y	MZ	F	65	22	First	Premature	21.29	cluster4	N	Never Smoked	11 to 15 Units	NA	0	30	60
37754	Y	DZ	F	59	23	First	Caesarian	29.3	cluster2	N	Ex-Cigarette Smoker	1 to 5 Units	NA	0	60	180
37798	N	DZ	F	60	19	Second	Natural Birth	24.41	cluster4	N	Never Smoked	11 to 15 Units	NA	60	0	400
37830	N	DZ	F	72	22	Second	Premature	24.51	cluster2	N	Never Smoked	11 to 15 Units	N	0	0	200
37880	Y	MZ	F	42	19	First	NA	25.46	cluster3	NA	Never Smoked	11 to 15 Units	NA	0	0	50
b.the PERMANOVA result of clinical index to meta in gene level.
phenotype	SampleNum	Df	SumsOfSqs	MeanSqs	F.Model	R2	Pr(>F)
Migraine	108	1	0.484025	0.484025	1.48359	0.013803	0.0066
Zygosity	108	1	0.358622	0.358622	1.09525	0.0102268	0.2146
Age.at.metagenomics.sample	108	1	0.336648	0.336648	1.02748	0.0096002	0.3779
Age.at.twins.start.living.apart	108	1	0.370243	0.370243	1.13111	0.0105582	0.164
Birth.order	99	1	0.282267	0.282267	0.856534	0.00875296	0.8694
Type.of.delivery	88	2	0.632936	0.316468	0.975406	0.0224358	0.5607
BMI	108	1	0.384783	0.384783	1.17603	0.0109729	0.1083
Geo.clusters	108	4	1.45696	0.364239	1.11624	0.0415481	0.078
Vegetarian.or.vegan	89	3	1.13172	0.377239	1.15562	0.0391883	0.0667
Smoking.status	107	3	1.05667	0.352222	1.07566	0.0303782	0.1895
Number.of.units.of.alcohol.drunk.per.week	105	6	1.98135	0.330224	1.01234	0.0583628	0.3985
Outdoor.Sports	53	1	0.315599	0.315599	0.985838	0.0189636	0.4939
Currently..how.many.minutes.per.week.do.you.spend.in.weight.bearing.activity..e.g..aerobics..running..dance..football..basketball..racquet.sports.etc..do.not.include.walking.or.gardening.	83	1	0.28666	0.28666	0.877118	0.0107126	0.8192
Currently..how.many.minutes.per.week.do.you.spend.in.non.weight.bearing.activity..e.g..swimming..cycling..yoga..aqua.aerobics.etc	81	1	0.328231	0.328231	1.00988	0.012622	0.4219
Currently..how.many.minutes.per.week.do.you.spend.walking.briskly...gardening.vigorously.	87	1	0.356206	0.356206	1.09787	0.0127514	0.204
