# Supplementary material for: Structural and Functional Characterization of the Gut Microbiota in Elderly Women With Migraine
Source: Front Cell Infect Microbiol. 2020 Jan 29;9:470. doi: 10.3389/fcimb.2019.00470 (PMC7001586; doi:10.3389/fcimb.2019.00470)
Supplement: Supplementary file 2 [file Table_2.xlsx]

## Sheet: high quality shotgun data
Table S2. The sequencing information of the sample.
ID	Raw Reads Count	Raw Base Count (Gb)	Low Quality (Mb)	Low Quality (%)	Human (Mb)	Human (%)	High Quality Reads Count	High Quality Base Count (G)	High Quality Base Count (%)	Reads Aligned 11.4M Geneset
35387	108176508	10.82	299.59	2.77	377.64	3.49	102832138	10.14	93.72	77.27
35388	82228908	8.22	311.64	3.79	15.97	0.19	80881170	7.9	96.11	79.22
35392	80030596	8	254.29	3.18	2.99	0.04	78723503	7.75	96.88	78.39
35505	79287634	7.93	422.29	5.33	4.74	0.06	77119502	7.5	94.58	78.39
35512	82183384	8.22	306.21	3.73	2.03	0.02	81025660	7.91	96.23	77.55
35515	74592230	7.46	251.74	3.37	1.41	0.02	73375487	7.21	96.65	75.18
35519	68085262	6.81	195.31	2.87	0.91	0.01	67161871	6.61	97.06	76.89
35541	62264024	6.23	188.02	3.02	0.58	0.01	61380900	6.04	96.95	76.52
35542	71281854	7.13	219.08	3.07	4.29	0.06	70344175	6.9	96.77	79.05
35552	72038962	7.2	270.93	3.76	4.51	0.06	70834129	6.93	96.25	78.07
35561	75399062	7.54	307.25	4.07	0.78	0.01	73931486	7.23	95.89	76.2
35562	68881846	6.89	254.94	3.7	0.52	0.01	67853230	6.63	96.23	78.59
35630	75968396	7.6	328.26	4.32	0.4	0.01	74686773	7.27	95.66	79.21
35636	68389956	6.84	357.65	5.23	5.61	0.08	66723114	6.48	94.74	77.07
35654	69346710	6.93	347.68	5.02	0.72	0.01	68028335	6.59	95.09	76.37
35657	65801770	6.58	211.13	3.21	4	0.06	64873453	6.37	96.81	77.58
35665	85835630	8.58	308.88	3.6	6.99	0.08	84177929	8.27	96.39	75.43
35704	70863058	7.09	218.74	3.09	0.32	0	69778864	6.87	96.9	81
35706	74929078	7.49	313.72	4.19	10.58	0.14	73034695	7.17	95.73	74.36
35712	74010674	7.4	267.61	3.62	0.84	0.01	72408047	7.13	96.35	77.26
35723	72832848	7.28	275.27	3.78	0.97	0.01	71458689	7.01	96.29	78.39
35724	70470426	7.05	235.18	3.34	0.38	0.01	69145531	6.81	96.6	79.2
35733	79956694	8	327.79	4.1	2.7	0.03	78193627	7.67	95.88	75.61
35734	70904162	7.09	298.99	4.22	1.56	0.02	69656514	6.79	95.77	76.16
35741	63562292	6.36	270.43	4.25	3.91	0.06	62235695	6.08	95.6	76.5
35989	78068506	7.81	285.28	3.65	5.41	0.07	76879825	7.52	96.29	75.71
35990	76170808	7.62	334.12	4.38	1.53	0.02	74725416	7.28	95.54	76.32
35991	71091368	7.11	319.65	4.5	1.03	0.01	69377085	6.79	95.5	76.35
35999	75395920	7.54	252.94	3.35	1.7	0.02	74196707	7.28	96.55	76.92
36000	68309018	6.83	185.81	2.72	0.7	0.01	67452621	6.64	97.22	79.08
36005	78391916	7.84	287.34	3.67	1.06	0.01	77164649	7.55	96.3	78.13
36006	73122644	7.31	258.07	3.53	1.04	0.01	72123661	7.05	96.44	77.64
36007	95689480	9.57	399.48	4.17	3.63	0.04	93871160	9.17	95.82	78.71
36019	65437410	6.54	173.92	2.66	1.41	0.02	64627348	6.37	97.4	79.12
36034	60597776	6.06	145.44	2.4	0.3	0	59941680	5.91	97.52	76.32
36049	93901070	9.39	297.21	3.17	4.85	0.05	92579847	9.09	96.81	76.34
36050	79162878	7.92	343.78	4.34	41.92	0.53	76999382	7.53	95.08	77.2
36058	85277438	8.53	408.06	4.78	78.18	0.92	82700429	8.04	94.26	76.05
36119	77371598	7.74	374.67	4.84	0.38	0	75829339	7.36	95.09	77.32
36157	77687044	7.77	1073.73	13.82	24.57	0.32	68147619	6.67	85.84	78.42
36158	62884778	6.29	176.73	2.81	1.44	0.02	62040779	6.11	97.14	79.06
36212	69999404	7	240.22	3.43	0.95	0.01	68810265	6.76	96.57	78.45
36390	77823656	7.78	324.93	4.18	2.35	0.03	76063090	7.46	95.89	79.03
36440	81229180	8.12	287.25	3.54	0.17	0	79832697	7.84	96.55	78.38
36453	73855446	7.39	252.68	3.42	0.87	0.01	72723598	7.13	96.48	78.09
36522	83076290	8.31	449.2	5.41	4.85	0.06	81427104	7.85	94.46	76.34
36533	84109298	8.41	451.93	5.37	9.91	0.12	82154443	7.95	94.53	77.41
36675	70871144	7.09	292.1	4.12	37.94	0.54	69062153	6.76	95.35	75.1
36694	76662706	7.67	283.22	3.69	29.64	0.39	74924702	7.35	95.83	75.18
36697	64085866	6.41	242.44	3.78	6.67	0.1	62657158	6.16	96.1	76.83
36698	71450892	7.15	235.31	3.29	1.6	0.02	70460699	6.91	96.64	78.11
36699	86804780	8.68	406.44	4.68	1.23	0.01	84450270	8.27	95.28	75.43
36702	81435984	8.14	425.03	5.22	8.56	0.11	79347585	7.71	94.72	78.03
36982	62767644	6.28	226.96	3.61	1.25	0.02	61648477	6.05	96.34	79.48
37096	68326664	6.83	222.63	3.26	1.4	0.02	67093791	6.61	96.78	78.89
37102	91302946	9.13	468.96	5.14	37.45	0.41	88778106	8.62	94.41	76.23
37103	78260778	7.83	459.95	5.87	0.82	0.01	76482357	7.37	94.13	75.82
37136	65064224	6.51	253.06	3.89	1.36	0.02	63688521	6.25	96.01	76.88
37171	65068378	6.51	173.27	2.66	0.83	0.01	64290947	6.33	97.24	75.67
37172	77047948	7.7	410.8	5.34	0.41	0.01	75130452	7.29	94.68	76.5
37173	82686430	8.27	545.27	6.59	1.38	0.02	80490376	7.72	93.35	78.63
37174	77054496	7.71	357.81	4.64	1.63	0.02	75425823	7.35	95.33	79.74
37181	98927610	9.89	384.59	3.89	1.08	0.01	97229802	9.51	96.16	77.53
37190	77163280	7.72	213.75	2.77	2.6	0.03	76029478	7.5	97.15	77.99
37194	76116194	7.61	311.12	4.09	0.37	0	74757339	7.3	95.93	79.77
37199	81829264	8.18	1212.65	14.82	1.81	0.02	71561372	6.97	85.21	77.47
37201	74222650	7.42	433.25	5.84	1.28	0.02	72245986	6.99	94.2	77.56
37205	72139136	7.21	350.67	4.86	4.43	0.06	69976944	6.86	95.15	78.01
37206	66210566	6.62	315.6	4.77	1.38	0.02	64347111	6.3	95.17	77.64
37210	87610984	8.76	401.75	4.59	3.74	0.04	85492105	8.36	95.43	77.88
37223	78591960	7.86	331.86	4.22	6.05	0.08	76646054	7.52	95.67	76.93
37228	86247778	8.62	301.12	3.49	0.94	0.01	84664238	8.32	96.52	77.67
37232	77206660	7.72	231.55	3	1.9	0.02	76158422	7.49	97.02	75.67
37233	80880716	8.09	411.24	5.08	8.08	0.1	78396474	7.67	94.81	76.12
37254	86353946	8.64	423.37	4.9	7.1	0.08	84594321	8.2	94.91	77.4
37268	73072160	7.31	325.01	4.45	0.17	0	71750836	6.98	95.49	80.83
37270	78308574	7.83	380.87	4.86	2.14	0.03	76682341	7.45	95.15	74.59
37271	80302348	8.03	329.61	4.1	1.93	0.02	78799880	7.7	95.89	80.43
37276	61337866	6.13	232.66	3.8	0.74	0.01	60106790	5.9	96.25	76.84
37277	78807220	7.88	301.33	3.82	1.84	0.02	77521637	7.58	96.19	76.89
37282	80967504	8.1	414.34	5.12	0.65	0.01	78527356	7.68	94.81	78.83
37284	76916528	7.69	496.07	6.45	2.15	0.03	74595666	7.19	93.5	78.77
37285	73160906	7.32	348.4	4.76	2.98	0.04	71681233	6.96	95.08	76.91
37286	63581100	6.36	272.57	4.29	0.8	0.01	62055826	6.08	95.6	76.77
37298	74840522	7.48	340.03	4.55	2.47	0.03	73152892	7.14	95.45	79.75
37299	85953630	8.6	345.83	4.02	0.67	0.01	84188137	8.25	95.93	77.7
37315	80341916	8.03	425.73	5.3	1.21	0.02	78719528	7.61	94.77	74.69
37316	67817394	6.78	251.17	3.7	0.25	0	66439673	6.53	96.31	77.38
37317	87679030	8.77	371.83	4.24	2.46	0.03	85160115	8.39	95.67	79.62
37322	81134962	8.11	363.71	4.48	1.85	0.02	79210320	7.75	95.56	77.39
37323	65009530	6.5	216.69	3.33	25.68	0.4	63520369	6.26	96.31	79.85
37330	89312868	8.93	311.3	3.49	14.55	0.16	87434869	8.61	96.42	73.18
37332	106002842	10.6	498.27	4.7	147.98	1.4	102241606	9.95	93.87	77.13
37333	70785548	7.08	272.66	3.85	31.38	0.44	69339501	6.77	95.62	76.92
37348	80187762	8.02	522.24	6.51	48.37	0.6	77802229	7.45	92.89	79.76
37352	60793192	6.08	188.39	3.1	0.89	0.01	59686519	5.89	96.88	79.17
37353	86612000	8.66	483.6	5.58	6.27	0.07	84321742	8.17	94.34	78.05
37405	72779920	7.28	324.3	4.45	53.95	0.74	70871019	6.9	94.78	77.48
37406	85208514	8.52	336.55	3.95	20.35	0.24	83341812	8.16	95.77	76.69
37461	65135810	6.51	224.72	3.45	0.9	0.01	63828981	6.29	96.62	76.7
37462	72872234	7.29	312.64	4.29	1.71	0.02	71197655	6.97	95.61	79.19
37545	66871282	6.69	251.54	3.76	0.5	0.01	65951152	6.44	96.26	78.63
37584	62548860	6.25	281.32	4.5	6.67	0.11	61160150	5.97	95.52	78.77
37647	81946876	8.19	367.16	4.48	64.94	0.79	79798302	7.76	94.75	79.06
37754	73191564	7.32	266.74	3.64	3.83	0.05	71759579	7.05	96.31	78.26
37798	76849992	7.68	375.71	4.89	13.58	0.18	74830619	7.3	95.05	78.89
37830	81098376	8.11	429.26	5.29	0.92	0.01	78746578	7.68	94.7	78.64
37880	65566410	6.56	238.51	3.64	7.27	0.11	64446691	6.31	96.19	78.37
AVERAGE	7.61608e+07	7.6163	331.404	4.31213	11.9313	0.135278	7.43929e+07	7.27287	95.5506	77.5754
