# Supplementary material for: Structural and Functional Characterization of the Gut Microbiota in Elderly Women With Migraine
Source: Front Cell Infect Microbiol. 2020 Jan 29;9:470. doi: 10.3389/fcimb.2019.00470 (PMC7001586; doi:10.3389/fcimb.2019.00470)
Supplement: Supplementary file 3 [file Table_3.xlsx]

## Sheet: diversity
Table S3. The alpha diversity data.
ID	Genus count	Genus shannon index	Species count	Species shannon index	KO count	KO shannon index
35387	62	2.61754	136	3.20441	8572	6.28372
35388	52	2.46631	108	3.40464	9284	6.26912
35392	50	2.62393	106	3.60962	8142	6.21872
35505	56	2.4572	112	3.11195	8182	5.92904
35512	43	2.4808	98	3.23775	9145	6.14026
35515	60	2.98644	137	3.32034	8287	6.00235
35519	61	2.37742	130	2.86659	8447	6.45957
35541	51	2.56406	120	3.11623	8227	5.99367
35542	41	1.68802	88	2.41486	8632	6.36378
35552	47	1.81821	113	2.47575	7862	5.83982
35561	40	2.4988	86	2.70605	9231	6.26199
35562	47	1.9809	97	2.91166	9208	5.89119
35630	49	1.70839	105	3.25107	9059	5.78661
35636	59	2.74111	137	3.35161	8020	6.14012
35654	55	2.32052	127	3.10077	8284	6.22915
35657	49	2.62972	114	3.39741	8053	6.06189
35665	52	2.72152	120	3.59826	9182	6.09585
35704	36	1.84573	69	2.20339	7265	5.95603
35706	53	2.16218	109	2.71816	7967	5.78431
35712	45	2.16833	109	2.60845	7888	6.43412
35723	49	2.78971	110	3.68625	8244	6.13675
35724	39	1.61349	77	2.66616	7601	6.40366
35733	59	2.62616	143	3.54119	8343	6.34195
35734	59	2.55304	135	3.38988	8327	6.29384
35741	40	2.54391	83	3.26859	8643	6.06876
35989	65	2.81652	131	3.35752	8401	5.99849
35990	65	2.74395	142	3.17289	8132	5.9207
35991	55	2.4647	111	3.14701	8224	6.23523
35999	53	2.65113	124	3.21833	8108	6.17214
36000	42	2.61727	95	3.43105	8375	5.99468
36005	48	2.72342	101	3.60068	8418	6.49241
36006	42	2.51303	94	3.46352	9283	6.20644
36007	50	2.52943	118	3.13073	7819	6.00134
36019	49	2.37293	124	2.9142	7852	5.87475
36034	44	2.28436	95	2.94913	8322	6.32693
36049	63	2.47918	127	3.24323	9010	6.20966
36050	48	2.2151	100	3.13187	9261	6.12909
36058	60	2.57558	134	3.45899	9096	6.33442
36119	51	1.89734	115	2.38235	8072	6.03603
36157	71	2.53065	154	3.62951	8142	6.31016
36158	52	2.48964	120	3.14723	7601	6.1322
36212	48	2.49576	109	3.28689	7908	6.15305
36390	53	2.5597	117	3.20991	7953	6.45475
36440	50	2.03706	111	2.44071	7774	5.80733
36453	47	2.62851	100	3.24712	8006	6.31229
36522	57	2.61254	123	3.19111	9174	6.32155
36533	52	2.6789	110	3.28411	7984	6.09361
36675	52	2.16034	118	2.48842	9037	6.32789
36694	64	2.83053	140	3.51585	8158	6.33344
36697	41	2.23555	77	2.58588	7510	6.53562
36698	53	2.42679	107	3.13092	8688	6.28611
36699	55	1.88389	103	2.06488	8509	6.3956
36702	44	2.39529	98	3.34164	8604	6.15541
36982	46	2.17674	98	3.18914	7659	5.95398
37096	48	2.21603	107	2.80566	7848	6.14013
37102	57	2.40635	107	2.94386	9160	6.1525
37103	48	2.22652	88	2.50417	9027	6.14108
37136	57	2.56282	121	3.40862	7858	6.11075
37171	50	2.4366	104	2.76203	8289	6.27646
37172	52	2.35376	132	2.86917	8223	6.34219
37173	48	2.51923	102	3.11308	8226	6.03415
37174	41	1.93054	91	2.58298	7319	5.69874
37181	64	2.66945	130	3.33601	8357	6.19365
37190	39	2.24474	98	2.94899	7703	6.4181
37194	52	2.24057	107	3.09317	7876	6.30629
37199	49	2.23362	114	2.57576	7934	6.34095
37201	47	2.02755	100	2.31743	8166	6.07412
37205	51	2.47678	103	2.979	8039	6.31413
37206	49	1.48605	101	1.71207	7871	6.07363
37210	51	2.58007	117	3.08702	8056	6.24864
37223	53	1.97778	106	2.14567	8200	6.56127
37228	52	2.62985	108	3.14879	9291	5.93181
37232	64	2.73291	150	3.50911	8887	6.29661
37233	51	2.97847	106	3.33771	8257	5.7969
37254	52	2.29604	96	2.62632	8417	6.51942
37268	44	1.27114	91	1.99278	7729	6.36194
37270	68	2.89363	159	3.68338	8408	6.22066
37271	54	2.50356	123	3.29914	7682	5.89395
37276	50	2.54981	113	3.18201	8134	6.32373
37277	50	2.2194	132	3.37153	8188	6.28437
37282	51	2.11703	114	3.06652	8091	5.67486
37284	50	0.662732	99	0.719137	7710	5.76318
37285	42	2.19044	89	3.12561	7938	5.98177
37286	49	2.52998	105	3.15283	8871	6.24683
37298	45	1.9724	107	2.60512	7958	5.91314
37299	50	2.40895	117	3.32053	9058	6.15923
37315	46	2.54036	90	3.21449	9133	6.33096
37316	58	2.61047	124	3.30359	8233	6.44742
37317	52	2.47187	110	3.09039	7919	6.47257
37322	40	2.30157	84	2.87724	8486	6.29233
37323	37	2.07069	77	2.98493	7478	6.01983
37330	49	2.55499	102	3.09689	9311	5.98303
37332	58	2.63488	126	3.25345	8418	6.08182
37333	53	2.59025	114	3.36334	8774	6.04589
37348	47	2.0436	92	2.62131	7831	6.18546
37352	45	2.43538	104	3.17865	7748	5.35455
37353	62	2.59883	146	3.24097	8117	6.44666
37405	63	2.70774	145	3.36652	8118	6.36556
37406	59	2.71475	128	3.29584	8137	6.33192
37461	51	2.31348	101	2.60393	9069	5.85097
37462	55	2.12424	133	2.84144	8161	6.06517
37545	45	2.56755	93	3.29014	8707	6.20456
37584	49	2.19744	107	3.04775	7850	6.15766
37647	48	2.07135	108	2.88901	7683	6.26623
37754	51	2.47843	125	3.18235	8016	6.33488
37798	58	2.23375	129	3.2324	8310	6.31754
37830	50	2.47373	112	3.1273	8663	6.29462
37880	61	2.52364	135	3.04818	7761	6.02951
