# Supplementary material for: Structural and Functional Characterization of the Gut Microbiota in Elderly Women With Migraine
Source: Front Cell Infect Microbiol. 2020 Jan 29;9:470. doi: 10.3389/fcimb.2019.00470 (PMC7001586; doi:10.3389/fcimb.2019.00470)
Supplement: Supplementary file 4 [file Table_4.xlsx]

## Sheet: Taxon
Table S4. The Metaphlan2 results.
a. Phylum profile and differences analysis.
Phylum	P-value	Mean Occurence(Control)	Mean Occurence(Case)	Mean abundance(Control)	Mean abundance(Case)	Enrichment(0:Control;1:Case )	Mean abundane(all)	Mean Occurrence(all)	35387	35388	35392	35505	35512	35515	35519	35541	35542	35552	35561	35562	35630	35636	35654	35657	35665	35704	35706	35712	35723	35724	35733	35734	35741	35989	35990	35991	35999	36000	36005	36006	36007	36019	36034	36049	36050	36058	36119	36157	36158
Acidobacteria	0.820582	0.185185	0.203704	0.000949815	0.00109315	0 <= 1	0.00102148	0.194444	0	0.00385	0.00708	0	0	0	0	0	0	0	0	0	0	0.00429	0	0	0	0	0	0	0	0.00293	0	0	0	0	0	0	0	0	0	0	0.00477	0	0	0.00303	0	0	0.00215	0	0
Actinobacteria	0.470311	1	1	6.40792	7.64288	1 <= 0	7.0254	1	0.39229	1.59507	0.98875	10.6483	3.1029	11.3495	7.67668	3.07156	0.01752	58.7038	6.44809	2.09229	0.35617	5.26331	4.54988	4.7845	2.48819	2.34779	3.15869	13.4206	2.0746	1.01494	3.83353	5.16744	17.9039	4.0577	3.65205	4.53486	17.5666	4.72774	5.46863	5.25117	4.51146	13.4507	1.4618	0.69092	0.84215	3.61007	4.771	12.2583	15.6491
Ascomycota	0.328799	0.0185185	0.0555556	0.00035463	0.00011963	0 <= 1	0.00023713	0.037037	0	0	0	0	0	0.00531	0.00073	0	0	0	0	0	0	0	0	0	0	0	0	0	0	0	0	0	0	0	0	0	0	0	0	0	0	0	0	0	0	0	0	0	0
Bacteroidetes	0.433381	1	1	37.3699	41.4501	0 <= 1	39.41	1	52.4772	56.0475	58.9201	61.3999	46.7588	9.23001	16.0832	55.1819	78.2117	25.9333	12.5532	58.4013	79.1508	23.2951	30.7914	41.6112	29.6417	64.2836	47.5572	3.85998	56.8272	67.4604	41.9969	31.136	27.2831	43.338	38.2235	56.5898	2.8123	52.3415	42.9789	54.3969	33.6869	46.097	42.9564	48.0628	53.6054	47.6615	38.1131	41.7171	38.8409
Candidatus_Saccharibacteria	0.970154	0.222222	0.240741	0.00106944	0.000822593	1 <= 0	0.000946019	0.231481	0	0	0	0	0	0.0066	0	0	0	0	0	0	0	0	0	0	0	0.00258	0	0	0	0	0	0	0	0	0.00464	0	0	0	0	0	0	0	0	0.00297	0	0	0	0.00119	0.00639
Chlamydiae	0.159234	0.037037	0	8.46296e-05	0	1 <= 0	4.23148e-05	0.0185185	0	0	0	0	0	0	0	0	0	0	0	0	0	0	0	0	0	0	0	0	0	0	0	0	0	0	0	0	0	0	0	0	0	0	0	0	0	0	0	0	0
Chlorobi	0.567347	0.037037	0.0185185	0.000148889	5.72222e-05	1 <= 0	0.000103056	0.0277778	0	0	0	0	0	0	0	0	0	0	0	0	0	0	0	0	0	0	0	0	0	0	0	0	0	0	0	0	0	0	0	0	0	0	0	0	0	0	0	0	0
Deinococcus_Thermus	0.759699	0.314815	0.314815	0.00156667	0.0011587	1 <= 0	0.00136269	0.314815	0.00174	0	0	0	0	0	0	0	0.00365	0	0	0	0	0.00317	0	0	0.01207	0	0.00245	0.00198	0	0	0.00315	0	0	0	0.00248	0.00476	0	0	0	0	0	0	0	0.0066	0.01185	0	0.00234	0	0
Euryarchaeota	0.0122908	0.851852	0.722222	2.56588	1.25025	1 < 0	1.90806	0.787037	5.0939	0.14889	0.00886	1.99797	0.01921	5.80146	1.68433	0	0	0	0.73145	4.02581	1.94419	0.00092	10.0002	0	2.02325	0.01418	0	0.00357	0.67735	0.00365	0.01094	0.47581	0	4.89842	3.09331	0.00365	6.28456	3.47801	4.09541	3.36416	0.00609	0.00874	0.34722	0.63293	0.45644	1.55791	0.47109	0.00112	0
Firmicutes	0.0231847	1	1	43.7067	36.8503	1 < 0	40.2785	1	31.36	35.885	35.6364	22.1555	32.2745	51.6981	19.3026	39.746	20.7895	13.8397	63.6324	33.0591	16.2964	58.6085	17.002	50.603	62.9462	16.3807	23.0793	80.4371	34.0035	27.8583	40.7542	60.58	53.5553	44.4588	51.1859	18.8926	70.9463	33.1687	32.7315	33.1548	55.0414	34.6581	54.5011	43.3811	43.1666	45.049	26.8786	40.7809	37.9789
Fusobacteria	0.626106	0.12963	0.166667	0.00212389	0.00128296	0 <= 1	0.00170343	0.148148	0	0	0	0	0	0	0	0	0	0	0	0	0	0	0	0	0	0	0	0	0	0	0.00039	0	0	0.02696	0	0	0	0	0	0	0	0	0	0	0	0	0	0.0303	0.00364
Proteobacteria	0.784524	1	1	5.21169	6.24153	1 <= 0	5.72661	1	1.8117	4.6186	1.47043	1.58125	3.23966	8.72776	48.2279	1.97647	0.87698	1.11	5.12839	0.31221	1.03639	0.78186	33.9762	1.20942	2.72722	16.6016	17.2783	2.27434	2.70598	3.65978	1.65187	2.21877	0.19945	1.45613	1.96497	15.8904	0.12125	2.83586	13.1323	3.76495	0.36747	5.76867	0.68965	2.39756	1.91435	2.03709	0.22333	5.06525	7.51239
Spirochaetes	0.159234	0	0.037037	0	0.000848148	0 <= 1	0.000424074	0.0185185	0	0	0	0	0	0.0095	0	0	0	0	0	0	0	0	0	0	0	0	0	0	0	0	0	0	0	0	0	0	0	0	0	0	0	0	0	0	0	0	0	0	0
Synergistetes	0.434419	0.0740741	0.037037	0.00652352	0.0172191	1 <= 0	0.0118713	0.0555556	0.16523	0	0	0	0	0	0	0	0	0	0	0	0	0	0	0	0	0	0	0	0	0	0	0	0	0	0	0	0	0	0	0	0	0	0	0	0	0	0	0.00243	0
Tenericutes	0.326355	0	0.0185185	0	1.24074e-05	0 <= 1	6.2037e-06	0.00925926	0	0	0	0	0	0	0	0	0	0	0	0	0	0	0	0	0	0	0	0	0	0	0	0	0	0	0	0	0	0	0	0	0	0	0	0	0	0	0	0	0
Verrucomicrobia	0.751667	0.981481	0.962963	4.72509	6.54232	0 <= 1	5.63371	0.972222	8.69792	1.70107	2.96839	2.21714	14.6049	13.1718	7.02451	0.02411	0.10061	0.41324	11.5064	2.1093	1.2161	12.0428	3.68024	1.79188	0.1613	0.36952	8.92404	0.00249	3.71129	0	11.7491	0.42199	1.05824	1.76397	1.87319	4.08397	2.26892	3.44812	1.59313	0.06804	6.38182	0.01668	0.04384	4.82217	0.00324	0.08442	29.5384	0.14344	0.00856
b. Genus profile and differences analysis.
ID	P-value	Mean Occurence(Control)	Mean Occurence(Case)	Mean abundance(Control)	Mean abundance(Case)	Enrichment(N:Control;Y:Case )	Mean abundane(all)	Mean Occurrence(all)	35387	35388	35392	35505	35512	35515	35519	35541	35542	35552	35561	35562	35630	35636	35654	35657	35665	35704	35706	35712	35723	35724	35733	35734	35741	35989	35990	35991	35999	36000	36005	36006	36007	36019	36034	36049	36050	36058	36119	36157	36158
Abiotrophia	0.326355	0	0.0185185	0	5.09259e-05	0 <= 1	2.5463e-05	0.00925926	0	0	0	0	0	0	0	0	0	0	0	0	0	0	0	0	0	0	0	0	0	0	0	0	0	0	0	0	0	0	0	0	0	0	0	0	0	0	0	0	0
Acidaminococcaceae_unclassified	0.390316	0.0740741	0.037037	0.00173444	0.000332037	1 <= 0	0.00103324	0.0555556	0	0.00498	0	0.03505	0	0	0	0	0	0	0	0	0	0	0.00571	0	0	0	0	0	0	0	0	0	0	0	0	0	0	0	0	0	0	0	0	0	0	0	0	0.03981	0
Acidaminococcus	0.381464	0.148148	0.0925926	0.130246	0.0325957	1 <= 0	0.0814211	0.12037	0	0.02077	0	0.84683	0	0	0	0	0	0	0	0	0	1.86781	0.42076	0	0.35233	0	0	0	0	0	0	0	0	0	0	0	0	0	0	0	0	0	0	0	0	0	0	3.72044	0
Acidobacteriaceae_unclassified	0.552816	0.037037	0.0185185	0.000240556	2.94444e-05	1 <= 0	0.000135	0.0277778	0	0	0	0	0	0	0	0	0	0	0	0	0	0.00429	0	0	0	0	0	0	0	0	0	0	0	0	0	0	0	0	0	0	0	0	0	0	0	0	0	0	0
Acinetobacter	0.0232187	0	0.0925926	0	0.000401852	0 < 1	0.000200926	0.0462963	0.00144	0	0	0	0	0.01245	0.00677	0.00054	0	0.0005	0	0	0	0	0	0	0	0	0	0	0	0	0	0	0	0	0	0	0	0	0	0	0	0	0	0	0	0	0	0	0
Actinobacillus	0.171143	0.12963	0.0555556	0.000942037	0.00019463	1 <= 0	0.000568333	0.0925926	0	0	0	0	0	0	0	0	0.00588	0	0	0	0	0	0	0	0	0	0	0	0	0	0.00257	0	0	0.00283	0.01406	0	0	0	0	0.0109	0	0	0	0.0024	0	0	0	0.00418	0.01393
Actinobaculum	NaN	0	0	0	0	0 <=> 1	0	0	0	0	0	0	0	0	0	0	0	0	0	0	0	0	0	0	0	0	0	0	0	0	0	0	0	0	0	0	0	0	0	0	0	0	0	0	0	0	0	0	0
Actinomyces	0.433421	0.555556	0.518519	0.0106135	0.0147211	1 <= 0	0.0126673	0.537037	0.00408	0	0	0	0	0.10352	0.00761	0.0027	0	0	0	0.00014	0	0.01507	0.00148	0.00862	0.00978	0	0.0097	0	0	0	0.07364	0.03308	0	0.00194	0.00063	0.00045	0.06781	0	0.0113	0	0.00635	0.08322	0	0.01185	0	0.02044	0.40801	0.05156	0.01333
Adlercreutzia	0.605278	0.944444	0.777778	0.0797524	0.0651935	1 <= 0	0.072473	0.861111	0.02389	0.02636	0.63673	0.05889	0.03704	0	0.02767	0.02366	0	0.01777	0.01009	0.01261	0.01955	0.00993	0.20369	0.04012	0.02948	0	0.01323	0	0.01171	0	0.28008	0.0349	0.02471	0.04473	0.01283	0.3913	0.2306	0.01895	0.06571	0.05395	0	0.05818	0.02339	0.00559	0.24856	0.00746	0.14045	0.01259	0.03725
Aggregatibacter	0.082304	0.0555556	0	0.000586481	0	1 <= 0	0.000293241	0.0277778	0	0	0	0	0	0	0	0	0	0	0	0	0	0	0	0	0	0	0	0	0	0	0	0	0	0	0.0026	0	0	0	0	0	0	0	0	0	0	0	0	0.0036	0.02547
Akkermansia	0.751667	0.981481	0.962963	4.72509	6.54232	0 <= 1	5.63371	0.972222	8.69792	1.70107	2.96839	2.21714	14.6049	13.1718	7.02451	0.02411	0.10061	0.41324	11.5064	2.1093	1.2161	12.0428	3.68024	1.79188	0.1613	0.36952	8.92404	0.00249	3.71129	0	11.7491	0.42199	1.05824	1.76397	1.87319	4.08397	2.26892	3.44812	1.59313	0.06804	6.38182	0.01668	0.04384	4.82217	0.00324	0.08442	29.5384	0.14344	0.00856
Alicycliphilus	NaN	0	0	0	0	0 <=> 1	0	0	0	0	0	0	0	0	0	0	0	0	0	0	0	0	0	0	0	0	0	0	0	0	0	0	0	0	0	0	0	0	0	0	0	0	0	0	0	0	0	0	0
Alicyclobacillus	NaN	0	0	0	0	0 <=> 1	0	0	0	0	0	0	0	0	0	0	0	0	0	0	0	0	0	0	0	0	0	0	0	0	0	0	0	0	0	0	0	0	0	0	0	0	0	0	0	0	0	0	0
Alistipes	0.836916	1	1	9.79185	10.3084	0 <= 1	10.0501	1	7.60206	15.4557	19.161	26.2176	10.6904	3.56151	4.93435	12.2327	8.61157	12.3252	2.17158	9.86107	7.14447	6.33146	9.58679	4.27135	3.77019	19.9072	3.35316	1.60598	17.2679	6.12022	12.5112	8.29953	5.16903	23.297	16.618	20.5659	1.26015	14.3616	9.59498	8.05593	9.44237	17.1035	1.57675	24.5975	18.9795	17.7476	37.9939	8.91252	21.087
Alloprevotella	0.082304	0.0555556	0	0.000136111	0	1 <= 0	6.80556e-05	0.0277778	0	0	0	0	0	0	0	0	0	0	0	0	0	0	0	0	0	0	0	0	0	0	0	0.00261	0	0	0	0	0	0	0	0	0	0	0	0	0	0	0	0	0
Alloscardovia	0.567347	0.0185185	0.037037	0.000249815	0.00602815	0 <= 1	0.00313898	0.0277778	0	0	0	0	0	0.00454	0	0	0	0	0	0	0	0	0	0	0	0	0	0	0	0	0	0	0	0	0	0	0	0	0	0	0	0.01349	0	0	0	0	0	0	0
Anaerococcus	0.138406	0.037037	0.111111	0.00013037	0.00101259	0 <= 1	0.000571481	0.0740741	0	0	0	0	0	0	0.0042	0	0	0	0	0	0	0	0	0	0	0	0.00683	0	0	0	0	0	0	0	0	0	0	0	0	0	0	0	0	0	0	0.0054	0	0	0
Anaerofustis	0.179713	0.0185185	0.0740741	0.000332963	0.000665	0 <= 1	0.000498981	0.0462963	0	0	0	0	0	0	0	0	0	0	0	0	0	0	0	0	0	0	0	0.01798	0	0.00264	0	0	0	0	0	0	0	0	0	0	0	0	0	0	0	0	0	0	0
Anaeroglobus	NaN	0	0	0	0	0 <=> 1	0	0	0	0	0	0	0	0	0	0	0	0	0	0	0	0	0	0	0	0	0	0	0	0	0	0	0	0	0	0	0	0	0	0	0	0	0	0	0	0	0	0	0
Anaerostipes	0.620859	0.981481	0.962963	0.16306	0.129728	1 <= 0	0.146394	0.972222	0.34172	0.11	0.13021	0.085	0.03014	0.00372	0.0442	0.02337	0	0.05406	0.06049	0.01223	0.03271	0.00755	0.01607	0.42378	0.03855	0.05112	0.01784	0.28545	0.06826	0.00756	0.22452	0.00789	0.07762	0.09944	0.04635	0.88247	0.76757	0.68848	0.53282	0.36398	0.12262	0	0.0262	0.02208	0.07735	0.17523	0.01142	0.03539	0.14276
Anaerotruncus	0.938746	0.907407	0.888889	0.0591102	0.068002	0 <= 1	0.0635561	0.898148	0.04118	0.05214	0.02922	0.0563	0.0122	0.09271	0.0102	0.04791	0.00924	0.00448	0.12601	0.00732	0.07258	0.13651	0.02435	0.05817	0.05928	0	0.02215	0.00813	0.06361	0	0.02315	0.0206	0.0259	0.00986	0.01882	0.12473	0.02252	0.03085	0	0	0.00655	0.01904	0	0.12521	0.00969	0.26359	0.02273	0.02918	0.02627
Arcobacter	0.159234	0.037037	0	0.00677944	0	1 <= 0	0.00338972	0.0185185	0	0	0	0	0	0	0	0	0	0	0	0.03949	0	0	0	0	0	0	0	0	0	0	0	0	0	0	0	0	0	0	0	0	0	0	0	0.3266	0	0	0	0	0
Aspergillaceae_unclassified	0.326355	0.0185185	0	1.24074e-05	0	1 <= 0	6.2037e-06	0.00925926	0	0	0	0	0	0	0	0	0	0	0	0	0	0	0	0	0	0	0	0	0	0	0	0	0	0	0	0	0	0	0	0	0	0	0	0	0	0	0	0	0
Atopobium	0.609652	0.111111	0.148148	0.00317167	0.000946481	0 <= 1	0.00205907	0.12963	0	0	0	0	0	0.00783	0	0	0	0	0	0	0	0	0	0	0	0	0.00047	0	0	0	0	0.00403	0	0.00813	0	0	0	0	0	0	0	0	0	0	0	0	0.02222	0.15008	0.00079
Bacillus	0.326355	0.0185185	0	0.00032963	0	1 <= 0	0.000164815	0.00925926	0	0	0	0	0	0	0	0	0	0	0	0	0	0	0	0	0	0	0	0	0	0	0	0	0	0	0	0	0	0	0	0	0	0	0	0	0	0	0	0	0
Bacteroidales_noname	0.36311	0.981481	0.907407	1.01128	0.842528	1 <= 0	0.926905	0.944444	0.86954	1.85065	2.8041	5.59326	1.53311	0.07417	0.61883	0.19468	0.06463	4.11497	1.04574	0.11163	0.00285	0.49658	1.69194	1.03562	1.7646	0	1.61053	0.27149	5.2317	0	0.32959	0.37889	1.96068	0.30841	0.40287	4.94239	0.00257	0.48623	1.32335	0.01877	1.15554	1.23009	0.90354	0.34297	1.01374	1.42865	0	0.71579	0.00019
Bacteroides	0.289181	1	1	18.6892	23.1952	0 <= 1	20.9422	1	22.1732	28.0347	23.6462	17.4055	24.8835	1.73483	5.99349	31.1037	17.4066	5.29895	5.78207	43.132	60.2133	10.1643	12.5444	29.3784	20.567	44.3622	37.9262	1.095	22.4243	57.3782	25.4667	20.8484	14.4749	10.8237	7.81919	23.4093	1.27318	25.9963	23.97	34.5022	15.3434	27.6997	32.8568	12.5673	28.8074	17.8334	0.01414	29.4092	15.3445
Bacteroidetes_noname	NaN	0	0	0	0	0 <=> 1	0	0	0	0	0	0	0	0	0	0	0	0	0	0	0	0	0	0	0	0	0	0	0	0	0	0	0	0	0	0	0	0	0	0	0	0	0	0	0	0	0	0	0
Barnesiella	0.306278	0.981481	0.962963	2.55691	2.05182	1 <= 0	2.30436	0.972222	0.72295	2.0312	2.85952	8.18681	7.42735	0.07971	2.03851	1.05767	0.09942	0.66976	0.44287	3.35777	3.71662	2.23008	0.36153	5.05332	0.82031	0.00129	1.32023	0.60793	3.73774	0.00243	2.56187	0.00529	0.77932	1.59045	3.94231	2.22175	0.11799	7.61129	3.80069	5.01949	4.25762	0.01152	5.08687	5.91043	0.00493	0.72228	0	0.24401	0.0027
Bartonella	0.326355	0.0185185	0	0.00021037	0	1 <= 0	0.000105185	0.00925926	0	0	0	0	0	0	0	0	0	0	0	0	0	0	0	0	0	0	0	0	0	0	0	0	0	0	0	0	0	0	0	0	0	0	0	0	0	0	0	0	0
Bifidobacterium	0.398187	0.981481	1	4.79431	5.78362	1 <= 0	5.28897	0.990741	0.00563	0.82279	0	9.75324	2.35559	2.37878	5.37393	1.9678	0.01752	55.1394	5.12662	1.79006	0.10716	2.56021	3.13623	4.03943	1.1699	0.48562	1.51829	7.47498	1.51954	0.85365	1.70902	3.89543	16.0921	1.95691	2.40389	1.77075	13.3055	3.82984	2.48676	4.27729	3.49906	10.5968	0.6731	0.00187	0.00058	2.07949	3.64078	11.2495	14.0871
Bilophila	0.342205	0.925926	0.87037	0.228981	0.360586	0 <= 1	0.294783	0.898148	0.76494	0.44071	0.03874	0.04591	0.24304	0.514	0.34519	0.41027	0.19509	0.50748	0.37749	0.05768	0.19835	0.363	0.29529	0.86555	0.51157	5.94187	0	0.07774	0.67942	0.73222	0.31331	0.02249	0.09611	0.09328	0.41046	1.5416	0.00345	0.15003	0.02647	0.01012	0.32047	0.21303	0	0.05585	0.40548	0.11224	0	0.18721	0.07266
Blautia	0.953452	1	1	1.9445	1.97466	1 <= 0	1.95958	1	1.94506	0.60982	2.15959	0.30942	0.60461	2.06217	2.49554	3.78455	1.03033	0.6892	0.41137	0.79254	1.20618	9.00843	1.07649	1.1106	5.61394	2.72384	4.46383	3.66479	1.63871	1.28286	0.9953	0.87442	2.74855	1.01752	2.33528	0.75531	2.7463	0.71255	1.89688	0.85235	1.30838	1.78528	1.11978	2.29699	0.88966	4.0675	2.23912	1.43188	1.63515
Borrelia	0.326355	0	0.0185185	0	0.000175926	0 <= 1	8.7963e-05	0.00925926	0	0	0	0	0	0.0095	0	0	0	0	0	0	0	0	0	0	0	0	0	0	0	0	0	0	0	0	0	0	0	0	0	0	0	0	0	0	0	0	0	0	0
Brachyspira	0.326355	0	0.0185185	0	0.000672222	0 <= 1	0.000336111	0.00925926	0	0	0	0	0	0	0	0	0	0	0	0	0	0	0	0	0	0	0	0	0	0	0	0	0	0	0	0	0	0	0	0	0	0	0	0	0	0	0	0	0
Brevibacterium	0.567347	0.0185185	0.037037	0.000203148	0.00055537	0 <= 1	0.000379259	0.0277778	0	0	0	0	0	0	0	0	0	0	0	0	0	0	0	0	0	0	0	0	0	0	0	0	0	0	0	0	0	0	0	0	0	0	0	0	0	0.01097	0	0	0
Brucella	0.326355	0	0.0185185	0	0.000147222	0 <= 1	7.36111e-05	0.00925926	0	0	0	0	0	0	0	0	0	0	0	0	0	0	0	0	0	0	0	0	0	0	0	0	0	0	0	0	0	0	0	0	0	0	0	0	0	0	0	0	0
Bulleidia	1	0.0185185	0.0185185	0.000115556	2.46296e-05	1 <=> 0	7.00926e-05	0.0185185	0	0	0	0	0	0	0	0	0	0	0	0	0	0	0	0	0	0	0	0	0	0	0	0	0	0	0	0	0	0	0	0	0	0	0	0.00624	0	0	0	0	0
Burkholderia	1	0.0185185	0.0185185	0.000163148	0.000114259	1 <=> 0	0.000138704	0.0185185	0	0	0	0	0	0	0	0	0	0	0	0	0	0	0	0	0	0	0	0	0	0	0	0	0	0	0	0	0	0	0	0	0	0	0	0	0	0	0	0	0
Burkholderiales_noname	0.222352	0.444444	0.574074	0.0165126	0.0345743	0 <= 1	0.0255434	0.509259	0.00175	0.02178	0.03305	0.00286	0.00352	0	0	0.13121	0.01339	0.02832	0	0	0.00073	0	0.00126	0.02755	0	0	0.08888	0	0	0.03936	0.0486	0	0	0.02441	0	0.37748	0	0	0	0.03043	0	0	0	0	0.26813	0.00461	0	0.01157	0
Butyricicoccus	0.0545902	0.0185185	0.111111	1.48148e-05	0.0131774	0 <= 1	0.00659611	0.0648148	0.0003	0	0	0	0	0	0	0	0.18707	0	0	0	0	0	0	0	0	0	0	0	0	0	0	0	0	0	0	0	0	0	0	0	0	0	0	0	0	0	0	0	0
Butyricimonas	0.240623	0.0925926	0.037037	0.000508148	5.40741e-05	1 <= 0	0.000281111	0.0648148	0	0	0	0	0	0	0	0	0	0	0	0	0	0	0	0	0	0	0	0	0.00554	0	0	0	0	0	0	0	0	0	0	0	0	0	0	0.01424	0	0	0	0	0
Butyrivibrio	0.000221096	0.685185	0.333333	0.79825	0.524392	1 < 0	0.661321	0.509259	9.16321	0	2.46236	0.00403	0	0.0099	0.00103	7.89852	0	0	0	0.00422	0	0.98093	0	0	0.00063	0	0.17342	0	1.65783	0	3.0779	0.00392	2.47205	4.24738	0.00348	0	0	1.92369	0.28263	0.0139	0	0.00592	0.19207	0	0	0.01294	0	0	0
Campylobacter	0.924583	0.166667	0.166667	0.00207241	0.00197833	0 <= 1	0.00202537	0.166667	0	0	0	0.00185	0	0	0	0	0.00342	0	0	0	0	0	0	0	0	0	0	0	0	0	0.05043	0.00204	0	0.01007	0.00096	0	0	0	0	0	0	0	0	0	0	0.00551	0	0.02963	0.00282
Candida	NaN	0	0	0	0	0 <=> 1	0	0	0	0	0	0	0	0	0	0	0	0	0	0	0	0	0	0	0	0	0	0	0	0	0	0	0	0	0	0	0	0	0	0	0	0	0	0	0	0	0	0	0
Candidatus_Saccharibacteria_noname	0.866176	0.111111	0.12963	0.000602778	0.00040463	0 <= 1	0.000503704	0.12037	0	0	0	0	0	0	0	0	0	0	0	0	0	0	0	0	0	0.00078	0	0	0	0	0	0	0	0	0.00274	0	0	0	0	0	0	0	0	0	0	0	0	0	0.00289
Candidatus_Saccharibacteria_noname_unclassified	0.881986	0.203704	0.203704	0.000466667	0.000417778	1 <= 0	0.000442222	0.203704	0	0	0	0	0	0.0066	0	0	0	0	0	0	0	0	0	0	0	0.0018	0	0	0	0	0	0	0	0	0.00191	0	0	0	0	0	0	0	0	0.00297	0	0	0	0.00119	0.0035
Candidatus_Sulcia	0.326355	0	0.0185185	0	3.33333e-06	0 <= 1	1.66667e-06	0.00925926	0	0	0	0	0	0	0	0	0	0	0	0	0	0	0	0	0	0	0	0	0	0	0	0	0	0	0	0	0	0	0	0	0	0	0	0	0	0	0	0	0
Candidatus_Zinderia	0.926394	0.333333	0.314815	0.000682222	0.000793889	1 <= 0	0.000738056	0.324074	0.00212	0	0.00224	0.00213	0	0.00716	0	0	0	0	0	0	0	0	0.00083	0	0	0.0007	0	0	0	0	0	0	0	0	0.00033	0	0.00191	0	0.00266	0	0.00262	0	0	0.00041	0	0	0	0	0
Cardiobacteriaceae_unclassified	0.326355	0	0.0185185	0	7.59259e-06	0 <= 1	3.7963e-06	0.00925926	0	0	0	0	0	0	0	0	0	0	0	0	0	0	0	0	0	0	0	0	0	0	0	0	0	0	0	0	0	0	0	0	0	0	0	0	0	0	0	0	0
Catenibacterium	0.27823	0.166667	0.0925926	0.120666	0.11737	1 <= 0	0.119018	0.12963	0	0	0	0	0	0	0.06138	0	0	0	0	0	0	1.66344	0	0	0	0	0	0	0	0	0	1.15966	0	0	0	0	0	0	0	0	0	0	0.01011	0	0	0	0	0	0
Cellulophaga	0.301663	0.0185185	0.0555556	7.14815e-05	0.00026537	0 <= 1	0.000168426	0.037037	0	0	0	0	0	0	0	0	0	0	0	0	0.00558	0	0	0	0	0	0	0	0	0	0	0	0	0	0	0	0	0	0	0	0.00391	0	0	0	0	0	0	0.00386	0
Cellvibrio	NaN	0	0	0	0	0 <=> 1	0	0	0	0	0	0	0	0	0	0	0	0	0	0	0	0	0	0	0	0	0	0	0	0	0	0	0	0	0	0	0	0	0	0	0	0	0	0	0	0	0	0	0
Chlamydophila	0.159234	0.037037	0	8.46296e-05	0	1 <= 0	4.23148e-05	0.0185185	0	0	0	0	0	0	0	0	0	0	0	0	0	0	0	0	0	0	0	0	0	0	0	0	0	0	0	0	0	0	0	0	0	0	0	0	0	0	0	0	0
Chlorobium	0.567347	0.037037	0.0185185	0.000148889	5.72222e-05	1 <= 0	0.000103056	0.0277778	0	0	0	0	0	0	0	0	0	0	0	0	0	0	0	0	0	0	0	0	0	0	0	0	0	0	0	0	0	0	0	0	0	0	0	0	0	0	0	0	0
Chromobacterium	0.326355	0.0185185	0	0.000219259	0	1 <= 0	0.00010963	0.00925926	0	0	0	0	0	0	0	0	0	0	0	0	0	0	0	0	0	0	0	0	0	0	0	0	0	0	0	0	0	0	0	0	0	0.01184	0	0	0	0	0	0	0
Citrobacter	0.685716	0.185185	0.203704	0.0438169	0.197987	0 <= 1	0.120902	0.194444	0.00142	0.00894	0	0	1.97333	0	6.17154	0	0	0	0	0	0.00254	0	0	0	0	0	0	0	0.23185	0	0	0	0	0	0	0.03726	0	0	0	0	0	0	0.10205	0	0.0148	0.00974	0	0	0
Clostridiaceae_noname	0.052062	0.37037	0.574074	0.0276493	0.0230396	0 <= 1	0.0253444	0.472222	0	0	0.00747	0.00318	0.015	0	0	0	0	0	0	0	0.00555	0.09729	0.01951	0.00479	0	0	0.03937	0.02556	0	0.04941	0.00993	0.01167	0	0	0.00092	0	0	0	0	0	0.00342	0	0	0.11344	0.00528	0	0.0005	0.029	0
Clostridiales_Family_XIII_Incertae_Sedis_noname	0.326355	0.0185185	0	1.87037e-05	0	1 <= 0	9.35185e-06	0.00925926	0	0	0	0	0	0	0	0	0	0	0	0	0	0	0	0	0	0	0	0	0	0	0	0	0	0	0	0	0	0	0	0	0	0	0	0	0	0	0	0	0
Clostridiales_Family_XIII_Incertae_Sedis_unclassified	0.10467	0.37037	0.259259	0.00127222	0.000525556	1 <= 0	0.000898889	0.314815	0	0	0.00147	0.00219	0	0	0.00158	0	0	0	0	0	0	0.0063	0	0	0	0	0	0	0	0	0.00253	0.00235	0	0.00173	0.00203	0.00184	0.00459	0.00156	0	0	0.00103	0	0	0.00374	0.00151	0	0.00178	0	0.00289
Clostridiales_noname	0.0435019	0.240741	0.481481	0.0824806	0.0763698	0 < 1	0.0794252	0.361111	0	0	0	0	0	0.02451	0	0.01115	0.24585	0	0	0	0.00268	0	0.01336	0	0.00022	0.0045	0.00403	0	0	0.04926	2.20008	0	0	0	0	0.00152	0	0	0.36191	0	0.00027	0.00185	0	0	0	0	0	0	0
Clostridium	0.72847	1	1	1.45692	1.01001	0 <= 1	1.23347	1	0.5242	1.91533	3.50134	0.22765	0.01491	0.64725	0.09155	2.6328	5.8496	0.01658	4.11499	0.19548	1.24192	1.08454	0.40312	3.07109	2.54666	0.4656	1.86755	0.16498	0.06636	2.78834	2.53953	9.18391	0.00104	1.32139	0.04958	0.03607	5.11012	0.01516	0.02929	7.97226	0.33911	0.46043	0.00158	1.84403	0.14788	1.24386	0.07388	0.06611	0.00413
Collinsella	0.208741	0.962963	0.851852	1.36728	1.36509	1 <= 0	1.36619	0.907407	0.33802	0.66549	0	0.7041	0.50568	8.48278	1.66751	1.06768	0	3.50565	1.31138	0.27832	0.14311	2.63903	1.17512	0.60597	1.27453	1.64701	1.61529	4.8677	0.50564	0	1.67232	1.04757	1.77876	1.91038	1.18443	1.14625	3.53292	0.87272	2.89533	0.9119	0.0017	2.28691	0.7437	0.55892	0.22865	1.44488	0	0.66113	1.43192
Comamonas	0.310537	0.0555556	0.0185185	0.000153333	5.14815e-05	1 <= 0	0.000102407	0.037037	0.00278	0.00333	0	0	0	0	0	0	0	0	0	0	0	0	0	0	0	0	0	0	0	0	0	0	0	0	0	0	0	0	0	0	0	0	0	0	0	0	0	0.00203	0
Coprobacillus	0.0102006	0.462963	0.666667	0.143043	0.254142	0 < 1	0.198593	0.564815	0.12984	0	0.08079	0	0	0.01721	0	0.58675	0	0	0	0	0.02758	0.23624	0.00577	0.00261	0.0236	0.01632	0	0.03143	0	0.05443	0.00862	0.00373	0	0.86994	0.00733	0.06832	0.00589	0	0	0	0.00964	1.26869	0	0	0	0.00159	0.0501	0.00015	0
Coprobacter	0.463379	0.685185	0.592593	0.0478424	0.0447428	1 <= 0	0.0462926	0.638889	0.00065	0.0572	0	0.01883	0	0.00067	0.02615	0.13147	0.29151	0.00852	0.00176	0	0.00365	0.00016	0.00976	0.04203	0.13307	0	0.00243	0	0.00454	0	0	0.01807	0.69721	0.16829	0.00117	0.03214	0.00346	0.00126	0.08137	0.05343	0.01754	0	0	0.0596	0.21113	0.02046	0	0.00538	0
Coprococcus	0.00148833	0.981481	0.907407	2.35723	1.37427	1 < 0	1.86575	0.944444	0.79583	2.55347	1.15314	1.40654	0.8076	6.51293	0.1827	0.6107	0.01259	0.46295	0.60887	0.37148	0.28762	3.85415	0.7729	2.18974	4.33132	0.19838	0.01634	2.76878	4.8853	0.01506	0.83879	0.37887	1.48341	0.61513	5.07762	0.74841	1.80762	2.25073	0.89665	1.00189	3.26648	0.54424	9.79839	1.29244	0.42409	1.95153	1.39802	0.7842	0.6989
Coriobacteriaceae_noname	0.74192	0.240741	0.203704	0.0305956	0.0251176	1 <= 0	0.0278566	0.222222	0.0025	0.0016	0	0.11151	0	0	0	0	0	0.00689	0	0	0	0	0.01477	0	0.0029	0	0	0	0	0	0	0	0	0	0	0	0	0	0	0	0	0	0	0	0	0	0	0	0.01826
Corynebacterium	0.748418	0.12963	0.111111	0.000563704	0.000220556	1 <= 0	0.00039213	0.12037	0	0	0	0	0	0	0	0	0	0	0	0	0	0	0	0	0	0	0	0	0	0	0.00249	0.0002	0	0	0	0	0.00385	0	0	0	0	0.00253	0	0	0	0	0	0	0
Crenarchaeota_noname	NaN	0	0	0	0	0 <=> 1	0	0	0	0	0	0	0	0	0	0	0	0	0	0	0	0	0	0	0	0	0	0	0	0	0	0	0	0	0	0	0	0	0	0	0	0	0	0	0	0	0	0	0
Cryptobacterium	1	0.0185185	0.0185185	0.000460741	2.27778e-05	1 <=> 0	0.000241759	0.0185185	0	0	0	0	0	0	0	0	0	0	0	0	0	0	0	0	0	0	0	0	0	0	0	0	0	0	0	0	0	0	0	0	0	0	0	0	0	0	0.00123	0.02488	0
Debaryomycetaceae_unclassified	NaN	0	0	0	0	0 <=> 1	0	0	0	0	0	0	0	0	0	0	0	0	0	0	0	0	0	0	0	0	0	0	0	0	0	0	0	0	0	0	0	0	0	0	0	0	0	0	0	0	0	0	0
Deinococcus	0.759699	0.314815	0.314815	0.00156667	0.0011587	1 <= 0	0.00136269	0.314815	0.00174	0	0	0	0	0	0	0	0.00365	0	0	0	0	0.00317	0	0	0.01207	0	0.00245	0.00198	0	0	0.00315	0	0	0	0.00248	0.00476	0	0	0	0	0	0	0	0.0066	0.01185	0	0.00234	0	0
Delftia	NaN	0	0	0	0	0 <=> 1	0	0	0	0	0	0	0	0	0	0	0	0	0	0	0	0	0	0	0	0	0	0	0	0	0	0	0	0	0	0	0	0	0	0	0	0	0	0	0	0	0	0	0
Desulfovibrio	0.946302	0.574074	0.555556	0.0851991	0.117737	1 <= 0	0.101468	0.564815	0.68651	0.02118	0	0.00208	0	1.38342	0.00596	0.1176	0.0052	0.25239	0	0.07428	0.03196	0	0	0	0.02524	0.03054	0	0	0	0	0.01715	0.20834	0.00182	0.27423	0.54771	0.01799	0	0.0639	0.15262	0	0.00584	0	0.00193	0.31026	0	0.9369	0.06805	0.07463	0
Dialister	0.571918	0.722222	0.722222	2.15376	0.754996	1 <= 0	1.45438	0.722222	0	0.01267	0	0.00408	3.50748	0.00181	0.54858	0.90163	0.00646	1.42648	0.02324	0.00367	0.00962	0.00135	0.00506	5.90105	2.23187	0	2.72724	1.03132	0	1.35711	0	0	0	1.18057	19.8884	0.01631	3.74939	1.52531	0.47896	0	1.32225	1.09048	0	0.01471	0	1.57061	0.00221	0.0556	0.0032
Dorea	0.204501	1	1	1.21303	1.04406	1 <= 0	1.12854	1	1.82016	0.62653	1.03603	0.51119	0.5441	2.89922	0.10729	0.7493	0.0832	1.74145	2.42247	0.56367	0.09392	1.97098	0.25099	0.9614	1.58312	0.83002	0.01684	3.16731	0.86016	0.01998	0.47638	1.85582	1.0793	1.53222	1.07112	0.17499	2.55182	0.64085	1.31953	0.26737	2.15375	0.50411	0.34695	0.36664	0.57135	2.17926	0.66837	1.24331	1.20487
Dysgonomonas	0.326355	0	0.0185185	0	0.000832963	0 <= 1	0.000416481	0.00925926	0	0	0	0	0	0	0	0	0	0	0	0	0	0	0	0	0	0	0	0	0	0	0	0	0	0	0	0	0	0	0	0	0	0	0	0	0	0	0.04498	0	0
Eggerthella	0.00963706	0.87037	0.907407	0.0608756	0.259726	0 < 1	0.160301	0.888889	0.00035	0.00395	0.01856	0.00356	0.20458	0.00129	0.28787	0.00971	0	0.0282	0	0.01096	0.05961	0.01963	0.00257	0.05442	0	0.21516	0	0.96965	0.0072	0.1597	0	0.02029	0.00299	0.008	0.00089	0.45039	0.07087	0.00543	0.00519	0.00617	0.83205	0.36845	0.00148	0.01435	0.27888	0.01345	0.43524	0	0.01399
Eikenella	NaN	0	0	0	0	0 <=> 1	0	0	0	0	0	0	0	0	0	0	0	0	0	0	0	0	0	0	0	0	0	0	0	0	0	0	0	0	0	0	0	0	0	0	0	0	0	0	0	0	0	0	0
Enterobacter	0.459752	0.0740741	0.111111	0.001345	0.00948722	0 <= 1	0.00541611	0.0925926	0	0	0	0	0	0	0.11487	0	0	0	0	0	0	0	0	0	0	0	0	0	0	0	0	0	0	0	0	0	0	0	0.00881	0	0	0.00467	0	0	0	0	0	0.05152	0
Enterobacteriaceae_noname	0.567347	0.037037	0.0185185	0.0126974	5.07407e-05	1 <= 0	0.00637407	0.0277778	0	0	0	0	0	0	0	0	0	0	0	0	0	0	0	0	0	0	0	0	0	0	0	0.68406	0	0	0	0	0	0	0	0	0	0	0	0	0	0	0	0	0
Enterococcus	0.26434	0.148148	0.240741	0.0210263	0.0363498	0 <= 1	0.0286881	0.194444	0	0	0	0.00617	0	0	0.20492	0.08243	0.47557	0	0	0	0	0.20393	0	0	0	0	0	0	0	0	0	0.04322	0	0.13751	0	0	0	0	0.39973	0.10616	0	0	0	0	0	0	0	0	0
Enterorhabdus	0.326355	0.0185185	0	2.03704e-06	0	1 <= 0	1.01852e-06	0.00925926	0	0	0	0	0	0	0	0	0	0	0	0	0	0	0	0	0	0	0	0.00011	0	0	0	0	0	0	0	0	0	0	0	0	0	0	0	0	0	0	0	0	0
Erysipelotrichaceae_noname	0.14789	0.962963	1	0.461682	0.62513	0 <= 1	0.543406	0.981481	0.11405	0	0.05044	0.11641	0.00764	1.55423	0.01468	1.33211	0.19058	0.07705	0.4155	0.00641	0.01983	0.4321	0.62764	0.00574	0.51183	0.06001	0.43303	0.01668	0.00251	0.02382	0.02671	0.21606	0.23437	0.51072	0.33852	0.05293	0.00648	0.01938	0.00635	0.00066	0.16745	0.04285	1.20684	0.62546	0.00298	1.05211	1.7489	0.38283	0.00351
Escherichia	0.916806	0.981481	0.944444	3.87994	4.67048	1 <= 0	4.27521	0.962963	0.08017	0.32954	1.22229	1.48713	0.18233	0.06119	41.0883	0.75307	0	0.02607	3.99747	0.10028	0.03523	0.04756	33.5951	0.29608	0.01214	10.6285	17.1501	2.18921	0.14705	2.76488	0.18276	0.13551	0.02663	0.21204	0.02158	13.2424	0.01497	0.46091	0.10986	0.46378	0.03145	5.53913	0.0551	1.41771	0.61633	0.0168	0.148	3.94386	0.006
Eubacterium	0.44428	1	1	8.25104	6.78128	1 <= 0	7.51616	1	5.05646	7.81309	9.85831	2.87053	9.51744	4.685	1.23336	4.77842	4.49119	2.56678	3.65242	18.3925	0.9272	2.41095	1.63403	12.7291	16.4508	0.61051	0.08657	36.9425	2.98708	10.57	5.78173	24.2837	12.5045	4.29113	5.92014	0.84869	15.5779	8.03186	6.43042	5.71272	9.56633	10.6262	17.4163	16.1354	7.91759	4.08278	8.06468	4.1634	6.60641
Facklamia	0.159234	0	0.037037	0	0.000220926	0 <= 1	0.000110463	0.0185185	0	0	0	0	0	0	0	0	0	0	0	0	0	0	0	0	0	0	0	0	0	0	0	0	0	0	0	0	0	0	0	0	0	0	0	0	0	0	0	0	0
Faecalibacterium	0.00291093	1	1	4.4879	2.75633	1 < 0	3.62211	1	1.68887	8.88657	2.50261	2.34507	2.96167	0.56483	1.02077	2.22299	3.62516	1.2721	18.1718	1.64287	2.56543	1.58439	0.54738	5.08955	5.28494	0.04566	0.46637	1.5127	6.29588	0.07684	6.66341	4.16525	9.3771	3.77443	3.00445	0.71997	1.69543	4.70301	4.80929	6.82423	2.9138	1.13277	7.32111	2.53919	3.98308	4.03773	0.59722	5.18628	8.44644
Finegoldia	0.666951	0.0555556	0.037037	0.000119259	0.0002	1 <= 0	0.00015963	0.0462963	0	0	0	0	0	0	0	0	0	0	0	0	0	0	0	0	0	0	0.00922	0	0	0	0	0	0	0.00395	0	0	0	0	0	0	0	0	0	0	0	0	0	0	0
Flavonifractor	0.00215216	0.611111	0.833333	0.0206298	0.0307376	0 < 1	0.0256837	0.722222	0.0306	0.00863	0.00106	0	0	0	0.00682	0.00213	0.01007	0	0	0.00398	0.00373	0.05634	0.0028	0.02461	0.00706	0.0012	0.00606	0.00392	0	0.0153	0.00086	0	0.0014	0	0.00069	0.00096	0	0.00189	0	0	0.00103	0.07497	0	0	0	0.00157	0.00175	0.00018	0
Fusobacterium	0.626106	0.12963	0.166667	0.00212389	0.00128296	0 <= 1	0.00170343	0.148148	0	0	0	0	0	0	0	0	0	0	0	0	0	0	0	0	0	0	0	0	0	0	0.00039	0	0	0.02696	0	0	0	0	0	0	0	0	0	0	0	0	0	0.0303	0.00364
Gallionellaceae_unclassified	0.977527	0.037037	0.037037	0.000273333	0.000449074	0 <= 1	0.000361204	0.037037	0	0	0	0	0	0	0	0	0	0	0	0	0	0	0	0	0	0	0	0	0	0	0	0	0	0	0	0.01138	0	0	0	0	0	0	0	0	0	0	0	0	0
Gardnerella	0.705315	0.0925926	0.0740741	0.00212611	0.00206407	1 <= 0	0.00209509	0.0833333	0	0	0	0	0	0	0	0	0	0	0	0	0	0	0	0	0	0	0	0	0	0	0	0	0	0.09641	0	0	0	0	0	0	0	0	0	0	0	0	0	0	0
Gemella	0.803336	0.185185	0.203704	0.00216593	0.00118759	0 <= 1	0.00167676	0.194444	0	0	0	0	0	0.01363	0	0	0	0	0	0	0	0	0	0	0.00265	0	0	0	0	0	0.00329	0.00309	0	0	0	0	0.00326	0	0	0	0	0	0	0	0	0	0	0.00071	0
Giardia	NaN	0	0	0	0	0 <=> 1	0	0	0	0	0	0	0	0	0	0	0	0	0	0	0	0	0	0	0	0	0	0	0	0	0	0	0	0	0	0	0	0	0	0	0	0	0	0	0	0	0	0	0
Gordonibacter	0.0522068	0.740741	0.796296	0.0339807	0.0674307	0 <= 1	0.0507057	0.768519	0.01091	0.07132	0.31538	0.01586	0	0	0.12526	0	0	0.00389	0	0.0002	0.02675	0.00128	0.01378	0.01988	0	0	0.00172	0.10813	0.001	0	0.02648	0.00343	0	0.01347	0.00142	0.77139	0.33956	0.00079	0	0	0.1723	0.02307	0.0025	0.03495	0.07496	0.00612	0.10158	0	0
Granulicatella	0.842988	0.37037	0.333333	0.00182778	0.00180426	1 <= 0	0.00181602	0.351852	0.00133	0	0.00282	0	0	0.01847	0	0	0	0	0	0	0	0.00336	0	0.00351	0.00103	0	0	0.00148	0	0	0.00853	0.00099	0	0	0.00134	0	0	0	0	0	0	0.00255	0.01116	0	0	0	0.00359	0.0025	0.00794
Granulicella	0.315656	0.12963	0.203704	0.000637222	0.0010637	0 <= 1	0.000850463	0.166667	0	0.00385	0.00708	0	0	0	0	0	0	0	0	0	0	0	0	0	0	0	0	0	0	0.00293	0	0	0	0	0	0	0	0	0	0	0.00477	0	0	0.00303	0	0	0.00215	0	0
Haemophilus	0.3113	0.62963	0.574074	0.266524	0.217359	1 <= 0	0.241941	0.601852	0.02997	0.0172	0.0103	0	0.14636	6.66233	0	0.26435	0.60934	0.06666	0.0765	0	0.02122	0.06364	0	0.01068	0.17595	0	0.01362	0	0.33719	0.09015	0.97879	0.9667	0	0.31443	0.81952	0.07874	0.09183	0.04907	0.24288	0.80169	0.00076	0	0.27431	0.03614	0.08603	0.089	0	0.35667	7.13215
Hafnia	0.326355	0.0185185	0	0.00303815	0	1 <= 0	0.00151907	0.00925926	0	0	0	0	0	0	0	0	0	0	0	0	0	0	0	0	0	0	0	0	0	0	0	0.16406	0	0	0	0	0	0	0	0	0	0	0	0	0	0	0	0	0
Halomonas	0.326355	0	0.0185185	0	0.000146111	0 <= 1	7.30556e-05	0.00925926	0	0	0	0	0	0	0	0	0	0	0	0	0	0	0	0	0	0	0	0	0	0	0	0	0	0	0	0	0	0	0	0	0	0	0	0	0	0	0	0	0
Holdemania	0.0124952	0.944444	0.962963	0.0405854	0.0564426	0 < 1	0.048514	0.953704	0.00374	0.02786	0.06551	0.00179	0.02375	0.11102	0.05455	0.02032	0	0.00716	0.04869	0.01502	0.04112	0.05189	0.01443	0.09258	0.0336	0.00369	0.01064	0.02453	0.03146	0.01893	0.03962	0.05792	0.02517	0.02714	0.01865	0.02244	0.0072	0.00639	0.01419	0.02273	0.15319	0.07059	0.00386	0.12447	0.07499	0.05063	0.04298	0	0.01252
Hyphomicrobiaceae_unclassified	0.326355	0.0185185	0	0.000110926	0	1 <= 0	5.5463e-05	0.00925926	0	0	0	0	0	0	0	0	0	0	0	0	0	0	0	0	0	0	0	0	0	0	0	0	0	0	0	0	0	0	0	0	0	0	0	0	0	0	0	0	0
Jonquetella	0.326355	0.0185185	0	1.7963e-05	0	1 <= 0	8.98148e-06	0.00925926	0	0	0	0	0	0	0	0	0	0	0	0	0	0	0	0	0	0	0	0	0	0	0	0	0	0	0	0	0	0	0	0	0	0	0	0	0	0	0	0	0
Klebsiella	0.155587	0.111111	0.203704	0.233786	0.353457	0 <= 1	0.293621	0.157407	0	0	0	0	0	0	0.44528	0	0	0	0	0	0.07879	0.00723	0	0	0	0	0.00488	0	0	0	0	0	0	0	0	0	0	0	12.4501	0	0	0	0.10113	0	0	0.00034	0	0	0
Lachnospiraceae_noname	0.179413	1	1	0.722625	1.6378	0 <= 1	1.18021	1	0.21883	0.35617	1.9027	0.22076	0.12688	0.91563	0.6361	0.10514	2.78428	0.11189	0.2279	0.52206	0.77209	0.09864	0.31927	1.75212	1.57189	0.76107	0.27811	0.55817	0.32745	0.10859	0.7805	0.03012	0.77245	0.12442	0.2114	0.62065	3.5214	1.20178	2.35218	1.04001	1.03016	0.83624	0.96147	0.51471	2.21279	2.692	0.29673	0.26594	0.40647
Lactobacillus	0.765922	0.537037	0.481481	0.293208	0.0683828	1 <= 0	0.180795	0.509259	0	0	0.01615	0.01925	0.03563	0.86986	0.012	0	0	0	0	0	0	0.59436	0.01097	0.00299	0	0	0	2.72402	0	0.00187	0	0.14655	0	0.28885	0.03204	0	0.0237	0	0	0	0.09358	0.52405	0	0.05255	0	0.05845	0.22441	8.6383	0.23662
Lactococcus	0.286714	0.240741	0.166667	0.00684037	0.00256889	1 <= 0	0.00470463	0.203704	0	0	0	0	0.00745	0	0	0	0	0	0	0	0	0	0	0	0	0	0	0.02146	0	0	0	0.09649	0	0	0.00119	0.02538	0	0	0	0.03181	0	0	0	0.03883	0	0	0.00032	0	0
Lautropia	0.159234	0	0.037037	0	2.46296e-05	0 <= 1	1.23148e-05	0.0185185	0	0	0	0	0	0	0	0	0	0	0	0	0	0	0	0	0	0	0	0	0	0	0	0	0	0	0	0	0	0	0	0	0	0	0	0	0	0	0	0	0
Leuconostoc	0.159234	0.037037	0	0.000782778	0	1 <= 0	0.000391389	0.0185185	0	0	0	0	0	0	0	0	0	0	0	0	0	0	0	0	0	0	0	0	0	0	0	0	0	0	0	0	0	0	0	0	0	0	0	0	0	0	0	0	0
Limnohabitans	NaN	0	0	0	0	0 <=> 1	0	0	0	0	0	0	0	0	0	0	0	0	0	0	0	0	0	0	0	0	0	0	0	0	0	0	0	0	0	0	0	0	0	0	0	0	0	0	0	0	0	0	0
Lysinibacillus	0.977527	0.037037	0.037037	0.000523148	0.000117222	1 <= 0	0.000320185	0.037037	0	0	0	0	0	0	0	0	0	0	0	0	0	0	0	0	0	0	0	0	0	0	0	0	0	0	0	0	0	0	0	0	0	0	0	0	0	0	0	0	0
Marvinbryantia	0.567347	0.0185185	0.037037	2.05556e-05	0.000234074	0 <= 1	0.000127315	0.0277778	0	0	0	0	0	0	0	0	0	0	0	0	0	0	0	0	0	0	0	0	0	0	0	0	0	0	0	0	0	0	0	0	0	0	0	0	0	0	0.01175	0	0
Megamonas	1	0.0185185	0.0185185	0.000283704	0.00885611	0 <=> 1	0.00456991	0.0185185	0	0	0	0	0	0	0	0	0	0	0	0	0	0	0	0	0	0	0	0	0	0	0	0	0	0	0	0	0	0	0	0	0	0	0	0	0	0	0	0	0
Megasphaera	0.702799	0.0555556	0.0740741	0.000709259	0.187527	0 <= 1	0.0941183	0.0648148	0	0	0	0	0	0	0	0	0	0	0	0	0	0	0	0	0	0	0.00144	0	0	9.81814	0	0	0	0	0	0	0	0.01463	0	0	0	0	0	0	0	0	0	0	0.01318
Methanobrevibacter	0.0102544	0.851852	0.703704	2.56539	1.24952	1 < 0	1.90745	0.777778	5.09264	0.14889	0.00886	1.99797	0.01921	5.80146	1.68433	0	0	0	0.73145	4.02365	1.94419	0.00092	9.99791	0	2.02325	0.01418	0	0.00357	0.67735	0.00365	0.01094	0.47581	0	4.89842	3.09331	0.00365	6.28249	3.47801	4.09541	3.36416	0.00609	0.00874	0.34722	0.62326	0.45644	1.55791	0.47109	0.00112	0
Methanocaldococcaceae_unclassified	0.941556	0.0925926	0.0925926	0.000308148	0.00018963	1 <= 0	0.000248889	0.0925926	0.00126	0	0	0	0	0	0	0	0	0	0	0.00217	0	0	0.00231	0	0	0	0	0	0	0	0	0	0	0	0	0	0.00207	0	0	0	0	0	0	0	0	0	0	0	0
Methanosphaera	1	0.0185185	0.0185185	0.000178889	0.00054463	0 <=> 1	0.000361759	0.0185185	0	0	0	0	0	0	0	0	0	0	0	0	0	0	0	0	0	0	0	0	0	0	0	0	0	0	0	0	0	0	0	0	0	0	0	0.00966	0	0	0	0	0
Mitsuokella	0.689088	0.537037	0.555556	0.00594093	0.00762648	1 <= 0	0.0067837	0.546296	0	0	0	0.01547	0	0.01903	0.00543	0	0	0.00301	0.01654	0	0	0	0	0	0	0	0.00331	0	0.00699	0	0	0	0	0.01576	0.00334	0	0.02329	0	0.00516	0	0	0	0	0.00445	0.01065	0.02507	0.00631	0.00345	0
Mobiluncus	0.567347	0.0185185	0.037037	3.48148e-05	0.000223333	0 <= 1	0.000129074	0.0277778	0	0	0	0	0	0	0	0	0	0	0	0	0	0	0	0	0	0	0	0	0	0	0	0	0	0	0	0	0	0	0	0	0	0	0	0	0	0	0	0	0
Mogibacterium	0.326355	0.0185185	0	0.000777407	0	1 <= 0	0.000388704	0.00925926	0	0	0	0	0	0	0	0	0	0	0	0	0	0	0	0	0	0	0	0	0	0	0	0	0	0	0	0	0	0	0	0	0	0	0	0	0	0	0	0.04198	0
Morganella	NaN	0	0	0	0	0 <=> 1	0	0	0	0	0	0	0	0	0	0	0	0	0	0	0	0	0	0	0	0	0	0	0	0	0	0	0	0	0	0	0	0	0	0	0	0	0	0	0	0	0	0	0
Mycoplasma	NaN	0	0	0	0	0 <=> 1	0	0	0	0	0	0	0	0	0	0	0	0	0	0	0	0	0	0	0	0	0	0	0	0	0	0	0	0	0	0	0	0	0	0	0	0	0	0	0	0	0	0	0
Myxococcus	NaN	0	0	0	0	0 <=> 1	0	0	0	0	0	0	0	0	0	0	0	0	0	0	0	0	0	0	0	0	0	0	0	0	0	0	0	0	0	0	0	0	0	0	0	0	0	0	0	0	0	0	0
Neisseria	1	0.0185185	0.0185185	0.000468889	0.000210741	1 <=> 0	0.000339815	0.0185185	0	0	0	0	0	0	0	0	0	0	0	0	0	0	0	0	0	0	0	0	0	0	0	0	0	0	0	0	0	0	0	0	0	0	0	0	0	0	0	0	0.02532
Odoribacter	0.0181268	0.962963	0.888889	0.737213	0.440618	1 < 0	0.588915	0.925926	0.68586	0.95865	0.97572	1.37508	0.48262	0	0.3133	0.29127	0.073	0.20857	1.50434	0.34509	0.98521	0.41152	0.43699	0.97616	0.56109	0	0.85749	0.0526	2.04333	0	0.38547	0.21057	1.89699	2.41109	0.25287	0.48047	0.00891	1.1717	1.31662	1.52897	0.37864	0	0.68944	1.25869	2.18753	0.56974	0.0225	0.64372	0.72379
Olsenella	0.0146175	0.462963	0.240741	0.00323685	0.00300667	1 < 0	0.00312176	0.351852	0	0.00356	0	0	0	0.12104	0	0	0	0.00201	0	0	0	0.00926	0	0	0	0	0	0	0.00338	0	0	0	0	0.01476	0.00058	0	0	0	0	0	0	0.00761	0	0.00346	0	0.02277	0	0.04289	0.00042
Oribacterium	0.326355	0	0.0185185	0	3.22222e-05	0 <= 1	1.61111e-05	0.00925926	0	0	0	0	0	0	0	0	0	0	0	0	0	0	0	0	0	0	0	0	0	0	0	0	0	0	0	0	0	0	0	0	0	0	0	0	0	0	0	0	0
Oscillibacter	0.00846592	1	1	0.260405	0.560856	0 < 1	0.41063	1	0.52973	0.51534	0.1883	0.10739	0.39702	0.08841	0.22146	0.12394	0.26508	0.11921	0.10477	0.28579	2.14877	0.33901	0.31186	1.06901	0.56511	0.28915	0.35812	0.13851	0.23875	0.01736	0.11496	0.0419	0.18297	0.14335	0.18551	0.26572	0.01064	0.05148	0.08727	0.04988	0.04615	0.58993	0.08177	0.13654	0.10903	0.14074	0.04641	0.02046	0.04561
Oxalobacter	0.140983	0.481481	0.351852	0.0278641	0.0224502	1 <= 0	0.0251571	0.416667	0.01839	0.00306	0.02023	0.0227	0.00554	0.03974	0	0.00818	0.0118	0	0.13906	0.00415	0.00316	0.04422	0.02104	0	0.03582	0	0	0	0.20387	0	0.00416	0	0	0.02393	0	0	0	0	0	0	0	0	0.03332	0.23059	0.02684	0.04071	0	0	0
Pantoea	0.242596	0.0925926	0.166667	0.00141852	0.00298167	0 <= 1	0.00220009	0.12963	0	0	0	0	0	0	0.04731	0	0	0	0	0	0	0	0.012	0	0	0	0.00918	0	0	0	0	0	0	0	0	0	0	0	0	0	0	0	0	0	0	0	0	0.00516	0
Parabacteroides	0.638319	1	0.981481	2.28838	3.88395	0 <= 1	3.08617	0.990741	10.5139	7.65908	4.75896	1.97284	1.7419	0.46502	2.14664	6.16788	51.665	1.72008	0.3117	1.59154	7.07908	3.62161	6.15998	0.85258	2.01369	0.01286	1.70711	0.22699	3.98124	3.95957	0.64868	0.49972	2.30501	1.86434	2.0227	4.93699	0.1454	2.71311	2.88097	2.17872	3.08247	0.01128	1.84299	2.76436	2.40108	9.13061	0	1.43433	1.68277
Paraprevotella	0.103637	0.37037	0.203704	0.392537	0.295656	1 <= 0	0.344096	0.287037	0.47666	0.00033	4.71371	0.61796	0	0.16672	0	4.00247	0	1.58056	0.39743	0	0	0.03126	0	0	0	0	0	0	2.1309	0	0	0.8729	0	0.69582	0	0	0	0	0	3.0394	0	0	0	0.54613	0	0.15587	0	0	0
Parascardovia	0.552816	0.037037	0.0185185	0.000457963	2.62963e-05	1 <= 0	0.00024213	0.0277778	0	0	0	0	0	0	0.00142	0	0	0	0	0	0	0	0	0	0	0	0	0	0	0	0	0.00168	0	0	0	0	0	0	0	0	0	0	0	0	0	0	0	0.02305	0
Parasutterella	0.273506	0.537037	0.666667	0.0179446	0.0527219	0 <= 1	0.0353332	0.601852	0.00526	0.04231	0.14357	0.01066	0.0076	0	0	0.10944	0.03285	0.22857	0	0.02427	0.00538	0	0.00707	0.00076	0	0	0.0117	0	0.01618	0.01411	0.04202	0	0	0.02229	0.00014	0.57642	0	0	0.00062	0.0224	0	0	0	0.00068	0.49141	0.02935	0	0.01276	0
Parvimonas	0.489956	0.111111	0.0740741	0.00126185	0.000402593	1 <= 0	0.000832222	0.0925926	0	0	0	0	0	0	0	0.00469	0	0	0	0	0	0	0	0	0	0	0	0	0	0	0.00255	0	0	0	0	0	0	0	0	0	0	0	0	0	0	0	0	0.03425	0.00095
Pediococcus	0.326355	0	0.0185185	0	4.2963e-05	0 <= 1	2.14815e-05	0.00925926	0.00232	0	0	0	0	0	0	0	0	0	0	0	0	0	0	0	0	0	0	0	0	0	0	0	0	0	0	0	0	0	0	0	0	0	0	0	0	0	0	0	0
Pedobacter	0.326355	0.0185185	0	0.0001	0	1 <= 0	5e-05	0.00925926	0	0	0	0	0	0	0	0	0	0	0	0	0	0	0	0	0	0	0	0	0	0	0	0	0	0	0	0	0	0	0	0	0	0	0	0	0	0	0	0	0
Penicillium	0.326355	0.0185185	0	8.57407e-05	0	1 <= 0	4.28704e-05	0.00925926	0	0	0	0	0	0	0	0	0	0	0	0	0	0	0	0	0	0	0	0	0	0	0	0	0	0	0	0	0	0	0	0	0	0	0	0	0	0	0	0	0
Peptoniphilus	0.091578	0.0185185	0.0925926	3.62963e-05	0.000492407	0 <= 1	0.000264352	0.0555556	0	0	0	0	0	0	0	0	0	0	0	0	0	0	0	0	0	0	0.00265	0	0	0	0	0	0	0.00196	0	0	0	0	0	0	0	0	0	0	0	0	0	0	0
Peptostreptococcaceae_noname	0.451572	0.925926	0.944444	0.342813	0.359324	1 <= 0	0.351068	0.935185	0.0829	0.36454	0.15244	0.11358	0.27046	1.6768	0.50855	1.36372	0.0482	0.09926	0.04856	0.07148	0.0082	0.47763	0.12704	0.78875	0.33967	0.0154	0.12951	0.15118	0.46552	0.02702	0.37374	2.44501	0.01352	0.89897	0.6088	0.08559	2.30049	0.01063	0.3029	0	0.09576	0.08412	0.64056	0.02613	0.42068	0.23315	0.29013	0.23491	2.33835
Peptostreptococcus	0.240623	0.037037	0.0925926	7.92593e-05	0.00174944	0 <= 1	0.000914352	0.0648148	0	0	0	0	0	0	0	0	0	0	0	0	0	0	0	0	0	0	0	0	0	0	0	0	0	0.00338	0	0	0	0	0	0	0	0	0	0	0	0	0	0	0
Phascolarctobacterium	0.903559	0.166667	0.148148	0.138755	0.319252	1 <= 0	0.229003	0.157407	0	0	0	0	0	6.58123	0	0	0	0	0	0	0	0.37277	0	0	0	0	0	0	2.30183	0	0	0.66349	0	0	0	0	0.00018	0	0	0.6147	0	0	0	0.95198	1.13191	0	0.06061	0	0
Porphyromonas	0.0448774	0.407407	0.185185	0.0186606	0.0139491	1 < 0	0.0163048	0.296296	0	0	0	0.00485	0	0	0.0035	0	0	0.00348	0	0.00223	0	0	0	0	0	0	0	0	0	0	0.03718	0	0	0.03882	0.00725	0	0	0	0	0	0	0	0	0.00155	0	0.01846	0.03694	0.05981	0
Prevotella	0.0835867	0.611111	0.537037	1.83512	0.372109	1 <= 0	1.10361	0.574074	9.4323	0	0.00082	0.00709	0	3.14739	0.00848	0	0	0.0032	0.89572	0	0	0.00817	0	0.00176	0.01177	0	0.78003	0	0	0	0.0562	0	0	2.14001	7.15718	0.00081	0.00063	0	0.01095	0	0.00546	0.04101	0	0	0	0.03448	0.00058	0.28851	0
Promicromonosporaceae_unclassified	NaN	0	0	0	0	0 <=> 1	0	0	0	0	0	0	0	0	0	0	0	0	0	0	0	0	0	0	0	0	0	0	0	0	0	0	0	0	0	0	0	0	0	0	0	0	0	0	0	0	0	0	0
Propionibacteriaceae_unclassified	0.326355	0.0185185	0	0.000156111	0	1 <= 0	7.80556e-05	0.00925926	0	0	0	0	0	0	0	0	0	0	0	0	0	0	0	0	0	0	0	0	0	0	0	0	0	0	0	0	0	0	0	0	0	0	0	0	0	0	0	0	0
Propionibacterium	0.082304	0.0555556	0	0.000671296	0	1 <= 0	0.000335648	0.0277778	0	0	0	0	0	0	0	0	0	0	0	0	0	0	0	0	0	0	0	0	0	0	0	0	0	0	0	0	0	0	0	0	0	0	0	0	0	0	0	0	0
Proteus	0.326355	0	0.0185185	0	4.81481e-05	0 <= 1	2.40741e-05	0.00925926	0	0	0	0	0	0	0.0026	0	0	0	0	0	0	0	0	0	0	0	0	0	0	0	0	0	0	0	0	0	0	0	0	0	0	0	0	0	0	0	0	0	0
Pseudoalteromonadaceae_unclassified	NaN	0	0	0	0	0 <=> 1	0	0	0	0	0	0	0	0	0	0	0	0	0	0	0	0	0	0	0	0	0	0	0	0	0	0	0	0	0	0	0	0	0	0	0	0	0	0	0	0	0	0	0
Pseudoflavonifractor	0.34536	0.740741	0.777778	0.0091287	0.0128859	0 <= 1	0.0110073	0.759259	0.01149	0.0141	0.01644	0.01207	0.00696	0.00262	0.01089	0.0055	0.00516	0.0005	0	0.00259	0	0	0.01735	0.01165	0.0925	0	0.01208	0.00361	0.03843	0	0.0092	0	0.00558	0.00466	0.00018	0.01198	0	0	0	0	0.00622	0.00491	0.01196	0	0.03789	0.01117	0	0	0
Pseudomonas	0.968559	0.111111	0.111111	0.00302074	0.00393444	0 <= 1	0.00347759	0.111111	0.02245	0	0	0	0	0	0	0	0	0	0	0.01206	0	0	0	0	0	0	0	0	0	0	0.00242	0	0	0	0	0	0	0	0	0	0	0	0	0	0	0	0.00728	0	0
Pseudoramibacter	0.326355	0.0185185	0	0.000293333	0	1 <= 0	0.000146667	0.00925926	0	0	0	0	0	0	0	0	0	0	0	0	0	0	0	0	0	0	0	0	0	0	0	0	0	0	0	0	0	0	0	0	0	0	0	0	0	0	0	0.01584	0
Pusillimonas	0.326355	0	0.0185185	0	9.18519e-05	0 <= 1	4.59259e-05	0.00925926	0	0	0	0	0	0	0	0	0	0	0	0	0	0	0	0	0	0	0	0	0	0	0	0	0	0	0	0.00496	0	0	0	0	0	0	0	0	0	0	0	0	0
Pyramidobacter	0.326355	0.0185185	0	4.5e-05	0	1 <= 0	2.25e-05	0.00925926	0	0	0	0	0	0	0	0	0	0	0	0	0	0	0	0	0	0	0	0	0	0	0	0	0	0	0	0	0	0	0	0	0	0	0	0	0	0	0	0.00243	0
Raoultella	0.328799	0.0185185	0.0555556	0.00150426	0.00123444	0 <= 1	0.00136935	0.037037	0	0	0	0	0	0	0	0	0	0	0	0	0.03777	0	0	0	0	0	0	0	0	0	0	0	0	0	0	0	0	0	0	0	0	0	0	0	0	0	0	0	0
Rhodobiaceae_unclassified	0.326355	0.0185185	0	0.000156852	0	1 <= 0	7.84259e-05	0.00925926	0	0	0	0	0	0	0	0	0	0	0	0	0	0	0	0	0	0	0	0	0	0	0	0	0	0	0	0	0	0	0	0	0	0	0	0	0	0	0	0	0
Rhodopirellula	NaN	0	0	0	0	0 <=> 1	0	0	0	0	0	0	0	0	0	0	0	0	0	0	0	0	0	0	0	0	0	0	0	0	0	0	0	0	0	0	0	0	0	0	0	0	0	0	0	0	0	0	0
Rhodospirillum	0.326355	0.0185185	0	0.000526296	0	1 <= 0	0.000263148	0.00925926	0	0	0	0	0	0	0	0	0	0	0	0	0	0	0	0	0	0	0	0	0	0	0	0	0	0	0	0	0	0	0	0	0	0	0	0	0	0	0	0	0
Roseburia	0.44428	1	1	1.74207	1.87521	1 <= 0	1.80864	1	0.32029	0.9827	1.97979	0.25614	0.21376	0.63145	1.20085	0.4662	0.14883	0.04675	0.18508	0.5254	0.2125	0.78353	0.08101	4.02049	4.93547	0.22438	0.0596	1.31088	3.60011	0.01333	0.42748	3.69504	1.02769	2.72726	5.90437	0.79228	1.07375	1.59842	1.38668	1.66163	1.52743	0.35627	5.34494	0.29827	1.26176	0.29513	0.57404	0.79328	2.12505
Rothia	0.538517	0.537037	0.481481	0.0134307	0.014217	1 <= 0	0.0138239	0.509259	0.00691	0	0.01809	0.00111	0	0.17491	0.01526	0	0	0	0	0	0	0.00891	0.00225	0.01607	0.00162	0	0	0	0.02614	0.00159	0.06951	0.12682	0.0054	0.00297	0.00361	0.00433	0.00876	0	0.00434	0.00185	0	0.01049	0.01763	0.05992	0.01053	0.00449	0.02149	0.02037	0.04607
Ruminococcaceae_noname	0.00825758	0.611111	0.740741	0.00365944	0.0156774	0 < 1	0.00966843	0.675926	0.00409	0.07026	0.00473	0	0	0	0.02556	0.00227	0.00433	0.00257	0	0.00034	0	0	0.01333	0.0448	0.00753	0.00674	0.00787	0.00166	0.00266	0	0	0	0.00089	0.00046	0.00183	0.00137	0.00017	0	0	0	0	0.0113	0.00951	0.00168	0.00269	0.00079	0	0.00593	0.00372
Ruminococcus	0.573968	1	1	5.75588	5.94128	1 <= 0	5.84858	1	0.319	8.46723	4.42639	2.93325	3.99108	3.46485	7.76236	6.697	0.01186	0.56935	8.73447	4.49427	4.83071	5.98088	1.83524	3.18975	12.2405	1.75452	1.5796	22.5286	3.00161	0.76629	7.43852	1.85938	15.8976	7.33029	3.11956	2.71618	19.0328	1.61236	8.02179	3.88664	25.6402	7.87213	7.36861	1.99687	1.20164	1.27656	4.92612	0.19973	1.28151
Saccharomyces	0.319583	0.0185185	0.0555556	1.38889e-05	0.00011963	0 <= 1	6.67593e-05	0.037037	0	0	0	0	0	0.00531	0.00073	0	0	0	0	0	0	0	0	0	0	0	0	0	0	0	0	0	0	0	0	0	0	0	0	0	0	0	0	0	0	0	0	0	0
Saccharomycetaceae_unclassified	0.326355	0.0185185	0	0.000242407	0	1 <= 0	0.000121204	0.00925926	0	0	0	0	0	0	0	0	0	0	0	0	0	0	0	0	0	0	0	0	0	0	0	0	0	0	0	0	0	0	0	0	0	0	0	0	0	0	0	0	0
Scardovia	0.319583	0.0185185	0.0555556	0.000411852	0.00154185	0 <= 1	0.000976852	0.037037	0	0	0	0	0	0.07479	0	0	0	0	0	0	0	0	0	0	0	0	0	0	0	0	0	0	0	0	0	0	0.00682	0	0	0	0	0	0	0	0	0	0	0.02224	0
Selenomonas	0.326355	0.0185185	0	8.38889e-05	0	1 <= 0	4.19444e-05	0.00925926	0	0	0	0	0	0	0	0	0	0	0	0	0	0	0	0	0	0	0	0	0	0	0	0	0	0	0	0	0	0	0	0	0	0	0	0	0	0	0	0	0
Shigella	1	0.0185185	0.0185185	0.000121852	0.000268519	0 <=> 1	0.000195185	0.0185185	0	0	0	0	0	0	0	0	0	0	0	0	0	0	0	0	0	0	0	0	0	0	0	0	0	0	0	0	0	0	0	0	0	0	0	0	0	0	0	0	0
Shinella	NaN	0	0	0	0	0 <=> 1	0	0	0	0	0	0	0	0	0	0	0	0	0	0	0	0	0	0	0	0	0	0	0	0	0	0	0	0	0	0	0	0	0	0	0	0	0	0	0	0	0	0	0
Shuttleworthia	0.326355	0.0185185	0	3.31481e-05	0	1 <= 0	1.65741e-05	0.00925926	0	0	0	0	0	0	0	0	0	0	0	0	0	0	0	0	0	0	0	0	0	0	0	0	0	0	0	0	0	0	0	0	0	0	0	0	0	0	0	0.00179	0
Sinobacteraceae_unclassified	0.319583	0.0185185	0.0555556	0.000127778	0.000297778	0 <= 1	0.000212778	0.037037	0	0	0	0	0	0	0	0	0	0	0	0	0	0	0	0	0	0	0	0	0	0	0	0	0.0069	0	0	0	0	0	0	0	0.00349	0	0	0	0.00533	0	0	0	0
Slackia	0.087141	0.0740741	0.185185	0.00500574	0.0329265	0 <= 1	0.0189661	0.12963	0	0	0	0	0	0	0.17014	0	0	0	0	0	0	0	0	0	0	0	0	0	0	0	0	0	0	0	0.04377	0	0	0	0	0	0	0	0	0	0	0	0	0	0
Solobacterium	0.242789	0.203704	0.111111	0.000556667	0.00955537	1 <= 0	0.00505602	0.157407	0	0	0	0	0	0.00109	0	0	0	0	0.00221	0	0	0	0	0	0	0	0	0	0	0	0	0	0	0	0.00026	0	0.00342	0	0	0	0	0	0	0.00214	0	0	0	0.0134	0
Spiribacter	1	0.0185185	0.0185185	0.00010963	0.000104074	1 <=> 0	0.000106852	0.0185185	0	0	0	0.00592	0	0	0	0	0	0	0	0	0	0	0	0	0	0	0	0	0	0	0	0	0	0	0	0	0	0	0	0	0	0	0	0	0	0	0	0	0
Staphylococcus	NaN	0	0	0	0	0 <=> 1	0	0	0	0	0	0	0	0	0	0	0	0	0	0	0	0	0	0	0	0	0	0	0	0	0	0	0	0	0	0	0	0	0	0	0	0	0	0	0	0	0	0	0
Stenotrophomonas	NaN	0	0	0	0	0 <=> 1	0	0	0	0	0	0	0	0	0	0	0	0	0	0	0	0	0	0	0	0	0	0	0	0	0	0	0	0	0	0	0	0	0	0	0	0	0	0	0	0	0	0	0
Streptococcus	0.735401	0.962963	0.981481	0.735111	0.661143	1 <= 0	0.698127	0.972222	0.1205	0.03604	0.64765	0.13269	0.23533	2.92747	0.76195	0.12648	0.183	0.00277	0	0.07349	0.02118	0.76391	0.16456	0.52896	0.17194	0.00676	0.01968	0.01387	0.68269	0.11994	3.53453	5.733	0.14809	0.12243	0.15762	0.13932	1.3997	0.12412	0.15778	0.20451	0.42522	3.00875	0.16901	0.23336	0.0832	0.05274	1.1765	9.27661	3.12992
Streptomyces	NaN	0	0	0	0	0 <=> 1	0	0	0	0	0	0	0	0	0	0	0	0	0	0	0	0	0	0	0	0	0	0	0	0	0	0	0	0	0	0	0	0	0	0	0	0	0	0	0	0	0	0	0
Subdoligranulum	0.232049	1	1	9.40358	7.03363	1 <= 0	8.21861	1	8.06461	2.43269	3.24231	9.51216	8.84939	13.2941	1.82534	4.97347	1.12014	4.53692	24.1986	5.06934	1.70215	23.5271	8.25328	7.20569	3.91806	3.43786	10.1781	3.28648	4.19478	0.65419	4.76731	1.47737	5.45938	13.0821	2.80681	9.77003	8.93001	7.83673	2.85514	2.39929	4.82987	3.6914	2.19998	13.5833	20.9733	19.5621	4.12115	0.72173	1.81876
Succinatimonas	0.326355	0	0.0185185	0	1.25926e-05	0 <= 1	6.2963e-06	0.00925926	0	0	0	0	0	0	0	0	0	0	0	0	0	0	0	0	0	0	0	0	0	0	0	0	0	0	0	0	0	0	0	0	0	0	0	0	0	0	0	0	0
Sutterella	0.0236932	0.574074	0.462963	0.340924	0.104899	1 < 0	0.222911	0.518519	0.1945	3.73056	0	0	0.67794	0	0	0.1818	0	0	0	0	0.62126	0.23088	0.04365	0	1.9665	0	0	0	1.09041	0.01906	0	0	0	0.43981	0.05737	0.00218	0.00908	2.11195	0.13832	2.42564	0	0	0	0.00995	0	0.79188	0	0.38243	0.23404
Sutterellaceae_unclassified	0.985953	0.37037	0.388889	0.0334713	0.086242	0 <= 1	0.0598567	0.37963	0	0	0	0	0	0.04746	0	0	0	0	0.53786	0	0	0.02533	0	0.00881	0	0	0	0.00738	0	0	0.00965	0.03557	0.06798	0.03879	0.09024	0	0	0	0	0	0.00283	0	0.12182	0.00698	0	0	0	0	0
Synergistes	0.992508	0.037037	0.037037	0.00646056	0.0172191	0 <= 1	0.0118398	0.037037	0.16523	0	0	0	0	0	0	0	0	0	0	0	0	0	0	0	0	0	0	0	0	0	0	0	0	0	0	0	0	0	0	0	0	0	0	0	0	0	0	0	0
Terriglobus	0.326355	0.0185185	0	7.2037e-05	0	1 <= 0	3.60185e-05	0.00925926	0	0	0	0	0	0	0	0	0	0	0	0	0	0	0	0	0	0	0	0	0	0	0	0	0	0	0	0	0	0	0	0	0	0	0	0	0	0	0	0	0
Tropheryma	0.326355	0.0185185	0	0.000105556	0	1 <= 0	5.27778e-05	0.00925926	0	0	0	0	0	0	0	0	0	0	0	0	0	0	0	0	0	0	0	0	0	0	0	0	0	0	0	0	0	0	0	0	0	0	0	0	0	0	0	0	0
Turicibacter	0.671263	0.481481	0.444444	0.00837537	0.010058	1 <= 0	0.00921667	0.462963	0.01013	0.00348	0	0	0	0.14812	0.02743	0.05502	0	0	0.01881	0.00049	0	0.00593	0.00919	0.00861	0.00807	0	0.00495	0	0.03125	0	0.0088	0.00644	0	0.01576	0	0.00326	0.01261	0	0.00067	0	0	0.0126	0.11761	0	0	0.00331	0.0086	0	0
Ureaplasma	0.326355	0	0.0185185	0	1.24074e-05	0 <= 1	6.2037e-06	0.00925926	0	0	0	0	0	0	0	0	0	0	0	0	0	0	0	0	0	0	0	0	0	0	0	0	0	0	0	0	0	0	0	0	0	0	0	0	0	0	0	0	0
Varibaculum	0.654721	0.037037	0.0555556	0.000223519	0.000201481	0 <= 1	0.0002125	0.0462963	0	0	0	0	0	0	0	0	0	0	0	0	0	0	0	0	0	0	0	0	0	0	0	0	0	0	0	0	0	0	0	0	0	0	0	0	0	0	0	0	0
Veillonella	0.586393	0.907407	0.888889	0.331898	0.446425	0 <= 1	0.389161	0.898148	0.01957	0.00064	0.00982	0.00129	0.09402	1.85889	0.21633	0.13746	0.00177	0.02913	0.03974	0.00243	0.0631	0.00619	0.01858	0.31183	0.02209	4.874	0.07691	0.03106	0.55432	0	0.37573	2.11209	0.01674	0.05909	0.36827	0.00588	0.55812	0.16686	0.10334	0.12811	0.01159	0.0365	0.14134	0.03021	1.61562	0.00145	0.20825	3.34238	7.78384
Weissella	1	0.0185185	0.0185185	0.000136111	9.31481e-05	1 <=> 0	0.00011463	0.0185185	0	0	0.00735	0	0	0	0.00503	0	0	0	0	0	0	0	0	0	0	0	0	0	0	0	0	0	0	0	0	0	0	0	0	0	0	0	0	0	0	0	0	0	0
Yersinia	NaN	0	0	0	0	0 <=> 1	0	0	0	0	0	0	0	0	0	0	0	0	0	0	0	0	0	0	0	0	0	0	0	0	0	0	0	0	0	0	0	0	0	0	0	0	0	0	0	0	0	0	0
c. Species profile and differences analysis.
ID	P-value (FDR=0.14,P<0.05)	Mean Occurence(Control)	Mean Occurence(Case)	Mean abundance(Control)	Mean abundance(Case)	Enrichment(N:Control;Y:Case )	Mean abundane(all)(more than 0.003%)	Mean Occurrence(all)(more than 0.1)	35387	35388	35392	35505	35512	35515	35519	35541	35542	35552	35561	35562	35630	35636	35654	35657	35665	35704	35706	35712	35723	35724	35733	35734	35741	35989	35990	35991	35999	36000	36005	36006	36007	36019	36034	36049	36050	36058	36119	36157	36158
Clostridium_asparagiforme	0.000222889	0.333333	0.666667	0.00589537	0.0111348	0 < 1	0.00851509	0.5	0.00346	0	0.00074	0	0	0	0.00156	0.01239	0.05158	0.00312	0	0	0.09122	0.01582	0.00315	0.00404	0.00052	0	0.05072	0.00544	0	0.08213	0	0	0	0	0.00387	0.00385	0	0	0	0	0	0.00536	0	0	0.00444	0.02937	0.00165	0	0
Clostridiales_bacterium_1_7_47FAA	0.000443543	0.12963	0.444444	0.00506556	0.00929463	0 < 1	0.00718009	0.287037	0	0	0	0	0	0	0	0.01115	0.24585	0	0	0	0.00268	0	0.01336	0	0.00022	0.0045	0.00403	0	0	0.04926	0	0	0	0	0	0.00152	0	0	0	0	0.00027	0.00185	0	0	0	0	0	0	0
Lachnospiraceae_bacterium_5_1_57FAA	0.000737459	0.0740741	0.314815	0.000123333	0.00654704	0 < 1	0.00333519	0.194444	0.00153	0	0	0	0	0	0.01996	0	0.08756	0	0	0	0.01264	0.00203	0.00624	0	0	0.02201	0	0.00052	0	0	0	0	0	0	0	0	0.00142	0	0	0	0	0	0	0	0	0	0	0	0
Ruminococcus_lactaris	0.000929632	0.796296	0.5	0.531361	0.293554	1 < 0	0.412457	0.648148	0.21897	0.22273	1.26349	0	0	0.19794	0.86127	0.04321	0	0	0.29252	0.40398	0	0.01863	0.01838	1.38962	0.23895	0	0	0.00131	1.54957	0	0.29609	0.11953	0.77238	0.90175	0.94515	0	0.00819	0.28471	0.22902	0.06377	0.01026	0.00038	0.53035	0.86042	0.89515	0.00022	3.68885	0	0
Coprococcus_catus	0.000953345	0.962963	0.851852	0.27761	0.156778	1 < 0	0.217194	0.907407	0.31146	0.13977	0.62559	0.17621	0.15021	0.0994	0.15395	0.04815	0	0.09352	0.30567	0.0979	0.07293	0.24364	0.07092	0.16391	0.4229	0.05289	0.0057	0.72559	0.24805	0	0.25484	0.09403	0.27057	0.25673	0.16453	0.37878	0.50454	0.09965	0.26895	0.16463	0.46774	0.53049	0.17707	0.27848	0.15712	0.34833	0.58756	0.18914	0.14733
Lachnospiraceae_bacterium_1_4_56FAA	0.00191478	0.12963	0.407407	0.00511889	0.014735	0 < 1	0.00992694	0.268519	0.03766	0	0	0	0	0	0.00601	0	0	0	0	0.00084	0.00021	0.01524	0	0.00911	0	0.16969	0	0.0813	0	0	0	0	0	0	0	0	0	0	0	0	0.04026	0	0	0	0	0	0	0	0
Alistipes_sp_AP11	0.00203409	0.555556	0.796296	0.349476	0.863555	0 < 1	0.606515	0.675926	0.17471	0.56177	0	0.21168	0	0.52338	0.39901	0.16089	0.44445	7.1263	0	0.82997	0.22425	1.53297	0.54975	0.94881	0.0738	0	2.62576	0	0	0	0	0.21607	0.62673	0	0.1975	2.15105	0.78885	0.25392	0	0	2.78216	0	0	0	0	0	0	0.3483	0
Flavonifractor_plautii	0.00215216	0.611111	0.833333	0.0206298	0.0307376	0 < 1	0.0256837	0.722222	0.0306	0.00863	0.00106	0	0	0	0.00682	0.00213	0.01007	0	0	0.00398	0.00373	0.05634	0.0028	0.02461	0.00706	0.0012	0.00606	0.00392	0	0.0153	0.00086	0	0.0014	0	0.00069	0.00096	0	0.00189	0	0	0.00103	0.07497	0	0	0	0.00157	0.00175	0.00018	0
Clostridium_bolteae	0.0027431	0.444444	0.722222	0.159061	0.175822	0 < 1	0.167442	0.583333	0.28452	0	0	0	0	0.01327	0.00501	0.05659	1.95995	0	0	0.00115	1.05028	0.79361	0.03505	0.1662	0	0.06792	0.0369	0.01986	0	1.50855	0	0	0	0	0.00361	0	0	0	0	0	0.28335	0.20625	0	0.7089	0	0	0.00704	0.00149	0
Alistipes_senegalensis	0.0028804	0.925926	0.814815	0.124911	0.0406265	1 < 0	0.0827688	0.87037	0.01456	0.23091	0.07723	0.00463	0.01961	0.0249	0.03053	0.01609	0.00094	0.05835	0.11675	0.70866	0.21919	0.01479	0.61497	0.04359	0.19685	0	0.00597	0.00143	0.5896	0	0.03996	0.01877	0.00022	0.57264	0.09957	0.11024	0	0.50723	0.0038	0.11369	0.00069	0	0.13499	0.12968	0.00183	1.19773	0.00041	0.00373	0.01021
Faecalibacterium_prausnitzii	0.00291093	1	1	4.4879	2.75633	1 < 0	3.62211	1	1.68887	8.88657	2.50261	2.34507	2.96167	0.56483	1.02077	2.22299	3.62516	1.2721	18.1718	1.64287	2.56543	1.58439	0.54738	5.08955	5.28494	0.04566	0.46637	1.5127	6.29588	0.07684	6.66341	4.16525	9.3771	3.77443	3.00445	0.71997	1.69543	4.70301	4.80929	6.82423	2.9138	1.13277	7.32111	2.53919	3.98308	4.03773	0.59722	5.18628	8.44644
Clostridium_hathewayi	0.00349956	0.462963	0.740741	0.083717	0.120988	0 < 1	0.102353	0.601852	0	0	0	0	0	0.00179	0.00683	0	3.04826	0	0	0.00639	0.0156	0.10367	0.10369	0	0	0.00653	0.07622	0.00231	0.02717	0.01487	0	0	0	0	0.00043	0.00713	0	0	0	0	0.00432	0.00567	0	0	0.06254	0	0.00207	0.00586	0
Eggerthella_lenta	0.00419571	0.555556	0.759259	0.00682667	0.0311185	0 < 1	0.0189726	0.657407	0	0.00021	0	0	0.00556	0.00129	0.02145	0.00213	0	0.00157	0	0.00248	0.00688	0.00577	0.00032	0.00137	0	0.01009	0	0.00274	0.00024	0.01518	0	0.00602	0	0	0.00069	0.01126	0.00673	0	0.00211	0	0.0131	0.19006	0	0	0.00379	0.00408	0.07886	0	0.00402
Eggerthella_unclassified	0.006849	0.833333	0.888889	0.0462226	0.211427	0 < 1	0.128825	0.861111	0.00035	0.00374	0.01856	0.00356	0.19903	0	0.26642	0.00759	0	0.02664	0	0.00848	0.05273	0.01386	0.00225	0.05306	0	0.20507	0	0.5443	0.00696	0.14452	0	0.01426	0.00299	0.008	0.0002	0.17423	0.06414	0.00543	0.00308	0.00617	0.36975	0.17839	0.00148	0.01435	0.27509	0.00937	0.35638	0	0.00997
Clostridium_clostridioforme	0.00814607	0.0925926	0.296296	0.044713	0.0237489	0 < 1	0.0342309	0.194444	0	0	0	0	0	0	0	0.11631	0.0366	0	0	0	0.00023	0	0	0	0	0.37288	0	0.00316	0	0.54402	0	0	0	0	0	0	0	0	0	0	0.00267	0	0	0	0.01846	0	0	0.00017	0
Clostridium_ramosum	0.00818198	0.185185	0.425926	0.016252	0.0191783	0 < 1	0.0177152	0.305556	0	0	0.02273	0	0	0.00161	0	0.45996	0	0	0	0	0.00852	0	0.00245	0	0.00774	0	0	0.00732	0	0.01414	0	0	0	0	0.00097	0.01809	0.00111	0	0	0	0.00343	0	0	0	0	0	0.01499	0	0
Ruminococcaceae_bacterium_D16	0.00825758	0.611111	0.740741	0.00365944	0.0156774	0 < 1	0.00966843	0.675926	0.00409	0.07026	0.00473	0	0	0	0.02556	0.00227	0.00433	0.00257	0	0.00034	0	0	0.01333	0.0448	0.00753	0.00674	0.00787	0.00166	0.00266	0	0	0	0.00089	0.00046	0.00183	0.00137	0.00017	0	0	0	0	0.0113	0.00951	0.00168	0.00269	0.00079	0	0.00593	0.00372
Clostridium_citroniae	0.0111218	0.259259	0.518519	0.00199074	0.00446148	0 < 1	0.00322611	0.388889	0.00245	0	0	0	0	0.00133	0	0	0.04332	0	0	0	0.00221	0	0	0	0	0.01745	0.06602	0.00204	0.00024	0	0.00114	0	0	0	0.00531	0.00157	0	0	0	0	0.00037	0	0	0	0.00183	0	0	0.004	0
Methanobrevibacter_smithii	0.0120305	0.833333	0.666667	2.56223	1.24087	1 < 0	1.90155	0.75	5.051	0.11301	0.0078	1.99797	0.01921	5.80146	1.68433	0	0	0	0.73145	4.02365	1.94419	0.00092	9.99791	0	2.02325	0.01418	0	0.00357	0.67735	0.00365	0.01094	0.47581	0	4.89842	3.09331	0.00134	6.28249	3.47801	4.09541	3.36416	0.00609	0.00541	0.34722	0.55195	0.45644	1.55791	0.47109	0	0
Lachnospiraceae_bacterium_3_1_57FAA_CT1	0.0130405	0.555556	0.777778	0.113361	0.0801628	0 < 1	0.0967617	0.666667	0.01771	0	0.01226	0	0	0	0.00882	0.00866	0.00095	0.01097	0	0.01283	0.14088	0	0.06394	0.01117	0.0079	0.00695	0.07866	0.00722	0	0.07941	0.01843	0	0	0	0.00245	0.04277	0.00012	0	0.00082	0	0.00183	0.04318	0	0.00464	0.0027	0.0002	0.03003	0	0
Erysipelotrichaceae_bacterium_21_3	0.0137443	0.666667	0.87037	0.00425259	0.0484659	0 < 1	0.0263593	0.768519	0.00609	0	0.00867	0	0.0066	0.00045	0.00392	0.00716	0	0.00449	0	0.00146	0	0.00667	0.00483	0.00174	0.01647	0.00329	0.01572	0.00099	0.00251	0.00518	0	0	0.00093	0.00192	0.00314	0.03107	0.0033	0.00489	0.00255	0	0.01155	0.00244	0	0.03429	0	0.0017	0.0377	0	0
Butyrivibrio_crossotus	0.0154407	0.444444	0.240741	0.795961	0.523364	1 < 0	0.659663	0.342593	9.16321	0	2.46236	0	0	0.00222	0.00103	7.89852	0	0	0	0.00047	0	0.98093	0	0	0.00063	0	0.17342	0	1.65783	0	3.0779	0	2.47205	4.24738	0	0	0	1.92369	0.28263	0	0	0.00592	0.19207	0	0	0	0	0	0
Odoribacter_splanchnicus	0.0183517	0.907407	0.851852	0.736634	0.429744	1 < 0	0.583189	0.87963	0.68586	0.95865	0.97572	1.37508	0.48262	0	0.3133	0.29127	0.073	0.20857	1.50434	0.34509	0.98521	0.41152	0.43699	0.97616	0.56109	0	0.85749	0.0526	2.04333	0	0.38547	0.21057	1.89699	2.41109	0.25287	0.48047	0	1.1717	1.31662	1.52897	0.37864	0	0.68944	1.25869	1.63171	0.56974	0	0.64372	0.72379
Bacteroides_stercoris	0.0212509	0.796296	0.574074	1.43399	1.27234	1 < 0	1.35316	0.685185	1.49662	0.00135	2.57902	0.00049	0	0	0	0.00017	0	0	0	0	10.2035	0.88643	0	0	2.99586	0	0.00021	0.00083	2.37971	11.8916	0	2.01031	2.36367	0	0.47904	0.00895	0	0.01069	5.37336	4.45324	0.00316	0.01334	1.78947	2.16791	0.00303	0.4375	0	8.03373	0.00329
Subdoligranulum_sp_4_3_54A2FAA	0.0218866	0.592593	0.722222	0.250016	0.382759	0 < 1	0.316388	0.657407	0.37371	0	0	0.05206	0	0.72095	0.32094	0.17362	0	0	0	0.39285	0	2.24118	0.78265	0.27597	0.1982	0	1.35398	0.44405	0	0	0.33277	0.11348	0	0.14791	0.18839	0.89488	0	0	0.09182	0	0.44532	0	0	0.2926	0.07584	1.4915	0.20595	0	0
Clostridium_symbiosum	0.0222048	0.259259	0.444444	0.0387054	0.0311491	0 < 1	0.0349272	0.351852	0	0	0	0	0	0	0	0	0.5001	0.01	0	0	0.0747	0.12622	0.12379	0	0	0.00082	0	0.01245	0	0.63877	0	0	0	0	0	0	0	0	0	0	0	0.00423	0	0	0	0	0.0032	0	0
Sutterella_wadsworthensis	0.0236932	0.574074	0.462963	0.340924	0.104899	1 < 0	0.222911	0.518519	0.1945	3.73056	0	0	0.67794	0	0	0.1818	0	0	0	0	0.62126	0.23088	0.04365	0	1.9665	0	0	0	1.09041	0.01906	0	0	0	0.43981	0.05737	0.00218	0.00908	2.11195	0.13832	2.42564	0	0	0	0.00995	0	0.79188	0	0.38243	0.23404
Blautia_hydrogenotrophica	0.0245307	0.12963	0.296296	0.000657222	0.00713204	0 < 1	0.00389463	0.212963	0	0	0	0	0	0	0	0.00162	0.00719	0.00139	0	0	0.00883	0.00131	0	0	0	0	0	0	0	0	0	0	0	0	0.00057	0	0	0	0	0	0	0.00382	0	0	0	0	0	0	0
Bacteroides_salyersiae	0.0252521	0.37037	0.185185	0.270698	0.132553	1 < 0	0.201625	0.277778	0	0.69326	0.80402	0	0.13159	0	0	0	0.17287	0	0	0	0	0	0.67103	0	0	0	0	0	0	0	1.12853	0.86198	1.11935	0.03979	0	0	0	0	3.29031	0	0	0	0	0.03021	0	0.61819	0	0.50413	0
Ruminococcus_champanellensis	0.0273398	0.166667	0.037037	0.314232	0.0087987	1 < 0	0.161516	0.101852	0	0	0	0	0	0	0	0	0	0	7.75935	0	0	0	0	0	0	0	0	0	0	0	0	0	0	0	0	0	0.02097	0	0	0	0	0	0.0171	0	0	0.42815	0	0	0
Peptostreptococcaceae_noname_unclassified	0.0275118	0.703704	0.555556	0.068133	0.0464956	1 < 0	0.0573143	0.62963	0.06604	0.22905	0.15244	0.03471	0.14424	0.94073	0	0	0.00625	0	0.03702	0.05816	0	0.29331	0.0902	0	0	0.00066	0.05314	0	0.12368	0	0.06744	0	0.01352	0	0.02691	0	0	0.01063	0.16887	0	0.07617	0.07187	0.15898	0.02558	0	0.07436	0.02803	0	0.29504
Alistipes_indistinctus	0.0287298	0.851852	0.611111	0.248108	0.138021	1 < 0	0.193065	0.731481	1.02168	0.1804	0.61051	0.00088	0.26375	0.02443	0.3184	0.01211	0.09834	0.46637	0.04917	0.79864	0.78238	0.92835	0.2192	0.44479	0.15649	0	0	0.06039	0.06142	0	0.03063	0.00274	0.57986	0.09514	1.58193	0	0.11021	0.03355	0.06041	0.12523	0.00045	0	0.0409	0.89199	0.34417	0.00934	0	0	0.11672
Clostridium_sp_L2_50	0.0319136	0.333333	0.166667	1.01985	0.297154	1 < 0	0.6585	0.25	0	1.90477	3.45676	0	0	0.33048	0	2.24052	0	0	4.1065	0	0	0	0	2.88895	2.52741	0	1.60341	0	0	0	2.51217	9.1585	0	1.28551	0	0	4.1042	0	0	7.9619	0	0	0	1.13513	0	0	0	0	0
Eubacterium_ramulus	0.0322597	0.907407	0.685185	0.0938639	0.0733161	1 < 0	0.08359	0.796296	0.33296	0.06887	0.174	0.09245	0.01583	0.31402	0.03427	0	0	0.0177	0.00128	0.08213	0.00586	0.00648	0.00498	0.0175	0.42606	0	0.00209	0.01727	0.09981	0	0.01632	0.0663	0.00282	0.0158	0.14179	0.0164	0.3009	0.21379	0.09963	0.10524	0.04036	0	0.03666	0.02044	0.01621	0.09887	0.01578	0.18316	0.10899
Ruminococcus_gnavus	0.0322982	0.5	0.722222	0.176791	0.216317	0 < 1	0.196554	0.611111	0.00228	0	0	0	0.00478	0	0.0081	1.77182	0	0.00383	0	0	0.05737	2.58747	0.02723	0.03159	0	1.24212	1.2246	0.30034	0	0.06137	0	0	0	0	0.03623	0	0.10487	0.03127	0	0	0.00879	0.0285	0	0	0.04341	2.68775	0.02101	0.16904	0.07985
Ruminococcus_obeum	0.0348049	1	1	0.593582	0.395887	1 < 0	0.494735	1	0.39628	0.14725	1.14479	0.11431	0.37058	1.41704	1.97338	0.33317	0.00618	0.13772	0.268	0.29371	0.2133	0.3873	0.06034	0.26233	0.92758	0.02544	0.01676	1.1052	0.8118	0.00733	0.44689	0.35931	0.60454	0.39633	0.23211	0.46181	0.67746	0.27035	1.19767	0.49139	0.30261	1.65136	0.49343	0.50864	0.2502	0.65842	0.24789	0.10055	0.1658
Ruminococcus_callidus	0.0349696	0.555556	0.37037	0.229783	0.037755	1 < 0	0.133769	0.462963	0	2.67827	0	0.02417	0.57742	0.0026	0	0.19278	0	0.07379	0.04554	0	0	0.06697	0	0.04632	0.73693	0	0	0	0	0	0.087	0.70714	0	0.02123	0.91354	0.00373	0.14886	0	0	0	0.36785	0	0.4732	0.11795	0	0.13097	0	0	0.35891
Prevotella_copri	0.0394118	0.462963	0.296296	1.70715	0.329583	1 < 0	1.01836	0.37963	9.4323	0	0	0.00542	0	2.62085	0	0	0	0.00038	0.89572	0	0	0.00817	0	0.00176	0.01177	0	0.17103	0	0	0	0.00017	0	0	1.78724	7.14279	0.00081	0.00063	0	0.01095	0	0.00546	0.04101	0	0	0	0.0122	0	0.00141	0
Bacteroides_intestinalis	0.0395107	0.537037	0.351852	0.645912	0.536266	1 < 0	0.591089	0.444444	0.7986	0.01731	0	0	0	0	0.00021	0	0	0	0	11.9156	0	0.00096	0.5845	0	0.00529	0	0	0.00093	0	0	0	0.09791	0.00449	0	0.8971	0.0089	0	0	0	7.59755	0.00014	0.00534	0	0.00691	0	0.00486	0	0.02296	0
Clostridium_spiroforme	0.0404597	0.0740741	0.203704	0.0121281	0.0739935	0 < 1	0.0430608	0.138889	0.09387	0	0	0	0	0	0	0	0.19058	0	0	0	0	0	0	0	0	0	0.27304	0	0	0	0	0	0	0	0	0	0	0	0	0	0	0	0	0	0	0	0.12211	0.08717	0
Bifidobacterium_adolescentis	0.0414844	0.925926	0.833333	2.26057	2.75527	1 < 0	2.50792	0.87963	0.0016	0.5603	0	6.77957	0.29834	0	0	0.54019	0.00089	43.3919	3.76516	1.31705	0	1.07569	0.6525	0.11571	0.67126	0	0.27434	0.00294	0.20444	0	0.55727	0.00188	11.1394	0.22355	0.9636	0.18849	7.21865	1.43563	0	1.11234	0.00039	0.004	0.00255	0	0.00058	1.15388	0.33324	1.22723	10.4895
Bacteroides_clarus	0.0467364	0.351852	0.185185	0.231247	0.0550265	1 < 0	0.143137	0.268519	0	2.13329	2.89095	0	0	0	0.45055	0.56929	0.00084	0	0	0	0	0	0	0	0	0	0	0	0.22578	0	0	0	0	0	0.00014	0	0	0	1.04493	0.16477	0	0	0	0	0	0.00103	0	0.08645	0
Eubacterium_hallii	0.0485485	0.981481	0.907407	0.968996	0.839303	1 < 0	0.904149	0.944444	0.08854	0.39503	2.31126	0.74443	0.48976	3.51154	0.3413	0.27749	0	0.1814	0.34402	0.70732	0	0.75812	0.40524	0.95209	1.46579	0.60712	0.01301	2.54036	0.54152	0	1.47033	0.67014	2.72402	0.82345	0.47823	0.0548	3.38378	1.48033	1.13106	1.0783	1.0919	0.00133	0.4976	0.74895	0.26946	1.27501	1.68504	0.37224	0.84667
Oscillibacter_sp_KLE_1745	0.0511702	0.0925926	0.240741	0.0303978	0.0626289	0 <= 1	0.0465133	0.166667	0.18579	0	0	0	0	0	0	0	0	0.11883	0	0.16019	0	0	0	0	0.21421	0	0	0	0	0	0	0	0	0	0	0	0	0	0	0	0	0	0	0	0	0	0	0	0
Clostridiaceae_bacterium_JC118	0.052062	0.37037	0.574074	0.0276493	0.0230396	0 <= 1	0.0253444	0.472222	0	0	0.00747	0.00318	0.015	0	0	0	0	0	0	0	0.00555	0.09729	0.01951	0.00479	0	0	0.03937	0.02556	0	0.04941	0.00993	0.01167	0	0	0.00092	0	0	0	0	0	0.00342	0	0	0.11344	0.00528	0	0.0005	0.029	0
Gordonibacter_pamelaeae	0.0522068	0.740741	0.796296	0.0339807	0.0674307	0 <= 1	0.0507057	0.768519	0.01091	0.07132	0.31538	0.01586	0	0	0.12526	0	0	0.00389	0	0.0002	0.02675	0.00128	0.01378	0.01988	0	0	0.00172	0.10813	0.001	0	0.02648	0.00343	0	0.01347	0.00142	0.77139	0.33956	0.00079	0	0	0.1723	0.02307	0.0025	0.03495	0.07496	0.00612	0.10158	0	0
Coprococcus_comes	0.0544329	0.981481	0.907407	0.698874	0.453076	1 <= 0	0.575975	0.944444	0.48437	0.3139	0.37107	0.30903	0.21236	4.0146	0.02875	0.32514	0.01259	0.36943	0.3032	0.27358	0.12334	0.57748	0.05239	0.38474	1.66133	0.1455	0.01064	2.04319	0.38226	0.01506	0.57032	0.28483	0.37771	0.27172	2.05597	0.00143	0.73212	0.30167	0.34875	0.48168	0.81778	0.00147	0.25566	1.01396	0.20111	1.03377	0.81045	0.59505	0.55156
Alistipes_shahii	0.0657164	0.981481	0.925926	1.54709	0.926594	1 <= 0	1.23684	0.953704	2.87313	0.39811	2.5131	1.96786	3.35098	0.07814	1.74075	0.47881	0.30783	1.24404	1.69674	0.41118	1.26641	2.06817	2.54647	0.01032	0.43128	0	0.69742	0.00074	2.95863	0.00017	1.27391	0.33353	0.91134	4.90955	0.45597	2.54679	0.11257	5.95226	4.05809	0.08687	3.56744	0.00494	0.00335	5.52137	1.67047	6.91164	2.32494	0.60975	2.63122
Coprobacillus_unclassified	0.0692593	0.388889	0.518519	0.0537402	0.0423146	0 <= 1	0.0480274	0.453704	0	0	0.08079	0	0	0.01721	0	0.58675	0	0	0	0	0.02758	0	0.00577	0.00261	0.0236	0.01632	0	0.03143	0	0.05443	0.00862	0.00373	0	0	0.00733	0.06832	0.00589	0	0	0	0.00964	0	0	0	0	0.00159	0.0501	0.00015	0
Slackia_piriformis	0.087141	0.0740741	0.185185	0.00500574	0.0329265	0 <= 1	0.0189661	0.12963	0	0	0	0	0	0	0.17014	0	0	0	0	0	0	0	0	0	0	0	0	0	0	0	0	0	0	0	0.04377	0	0	0	0	0	0	0	0	0	0	0	0	0	0
Eubacterium_eligens	0.0902743	0.962963	0.814815	0.90176	0.688211	1 <= 0	0.794986	0.888889	1.74558	0.04647	0.11268	0.01216	1.63498	0.62521	0.26524	1.06558	2.60885	1.0649	0.13109	2.53653	0.42285	1.13267	0.0761	0.19006	1.16298	0	0.02163	0	0.73419	0	2.33216	0.48884	0.01061	1.61161	0.50593	0.01444	0.07019	3.04098	0.27002	1.73325	0.13067	0.02329	3.82101	4.67203	2.39354	1.73893	0.14065	0.2789	0.82438
Oscillibacter_unclassified	0.0952712	1	0.962963	0.230007	0.441139	0 <= 1	0.335573	0.981481	0.34394	0.51534	0.1883	0.10739	0.39702	0.08841	0.22146	0.12394	0.26508	0.00038	0.10477	0.12559	2.14877	0.33901	0.31186	1.06901	0.3509	0.28915	0.35812	0.13851	0.23875	0.01736	0.11496	0.0419	0.18297	0.14335	0.18551	0.26572	0.01064	0.05148	0.08727	0.04988	0.04615	0.58993	0.08177	0.13654	0.10903	0.14074	0.04641	0.02046	0.04561
Porphyromonas_asaccharolytica	0.0953363	0.277778	0.12963	0.00723963	0.00541852	1 <= 0	0.00632907	0.203704	0	0	0	0.00196	0	0	0	0	0	0.00348	0	0	0	0	0	0	0	0	0	0	0	0	0.03244	0	0	0.02643	0.00291	0	0	0	0	0	0	0	0	0	0	0	0.01711	0	0
Clostridium_leptum	0.0964285	0.907407	0.944444	0.0332874	0.181989	0 <= 1	0.107638	0.925926	0.18948	0.00952	0.04383	0.22765	0.01491	0.30037	0.07534	0.02527	0.02963	0.00346	0.00848	0.00759	0.00424	0.0193	0.1071	0.01124	0.01873	0	0.00927	0.10793	0.02006	0	0.00589	0.0118	0.00104	0.02342	0.02557	0.02352	0.29687	0.01516	0.02776	0.01035	0.01195	0.07961	0	0	0.00388	0.04019	0.03154	0.00094	0.00413
Bacteroides_plebeius	0.100508	0.222222	0.111111	0.277873	0.146494	1 <= 0	0.212184	0.166667	0	0	0	4.34117	0	0	0	0	0	0	0.01292	0	0	0	0	0	0	0	0	0	0	0	0.78284	1.34767	0	0.46527	4.29981	0	0	0	0	0	0.00206	0	0	0	0	0.77765	0	0	0
Lachnospiraceae_bacterium_2_1_58FAA	0.101249	0.351852	0.518519	0.0343496	0.0536196	0 <= 1	0.0439846	0.435185	0	0.04008	0	0	0	0	0	0.06856	0	0.01336	0.01008	0	0.00804	0	0.00049	0.01632	0.89009	0.01044	0.00019	0.05262	0	0.01789	0	0	0	0	0.00601	0	0.04685	0.00433	0	0	0	0.01263	0	0	0	0.00093	0.00549	0	0
Paraprevotella_unclassified	0.102014	0.37037	0.203704	0.24932	0.178463	1 <= 0	0.213891	0.287037	0.28578	0.00033	3.08391	0.3467	0	0.1228	0	2.57571	0	0.85918	0.25161	0	0	0.02192	0	0	0	0	0	0	1.17905	0	0	0.50361	0	0.47175	0	0	0	0	0	1.90782	0	0	0	0.19961	0	0.07637	0	0	0
Anaerotruncus_colihominis	0.122543	0.444444	0.574074	0.0127707	0.025393	0 <= 1	0.0190819	0.509259	0.00225	0	0.02031	0.00471	0	0	0	0	0	0.00161	0	0.00041	0	0.06179	0.00171	0.00595	0.00135	0	0.00875	0.00054	0	0	0.00364	0	0	0	0.00067	0.00973	0	0	0	0	0.00503	0.01904	0	0	0	0	0	0.02742	0
Holdemania_filiformis	0.125067	0.888889	0.907407	0.0284867	0.0397704	0 <= 1	0.0341285	0.898148	0.00096	0.02187	0.04138	0.00179	0.01327	0.11102	0.05455	0.02032	0	0.00623	0.04869	0.01502	0.02377	0.05189	0.01443	0.04771	0.0336	0	0.00423	0.01403	0.01571	0.01893	0.02866	0.05792	0.02517	0.02714	0.00888	0.01103	0.00685	0.00273	0.01419	0.01601	0.01369	0.04127	0	0.00055	0.02395	0.05063	0.03804	0	0.01252
Paraprevotella_clara	0.135569	0.333333	0.203704	0.132206	0.0854698	1 <= 0	0.108838	0.268519	0.15227	0	1.50355	0.22227	0	0.0406	0	1.35528	0	0.64474	0.13467	0	0	0.00934	0	0	0	0	0	0	0.8195	0	0	0.35868	0	0.22261	0	0	0	0	0	1.07001	0	0	0	0.31677	0	0.06809	0	0	0
Oxalobacter_formigenes	0.140983	0.481481	0.351852	0.0278641	0.0224502	1 <= 0	0.0251571	0.416667	0.01839	0.00306	0.02023	0.0227	0.00554	0.03974	0	0.00818	0.0118	0	0.13906	0.00415	0.00316	0.04422	0.02104	0	0.03582	0	0	0	0.20387	0	0.00416	0	0	0.02393	0	0	0	0	0	0	0	0	0.03332	0.23059	0.02684	0.04071	0	0	0
Dorea_formicigenerans	0.147872	1	0.907407	0.322873	0.256762	1 <= 0	0.289818	0.953704	0.34131	0.19401	0.50183	0.11798	0.06992	0.34415	0.10129	0.31036	0	0.02256	0.05072	0.07541	0	0.23615	0.07642	0.2072	0.2416	0	0.01167	0.76485	0.08659	0.01998	0.12539	0.19581	0.22297	0.37318	0.24603	0.02989	0.97034	0.21791	0.26583	0.07187	0.97262	0.25768	0.13339	0.08299	0.03778	0.173	0.23777	0.39879	0.26374
Subdoligranulum_unclassified	0.156688	1	1	9.15082	6.64804	1 <= 0	7.89943	1	7.68693	2.4257	3.24024	9.4599	8.84902	12.5717	1.5044	4.79984	1.12014	4.536	24.1954	4.67649	1.70215	21.286	7.46671	6.9266	3.7177	3.43786	8.82416	2.84162	4.19208	0.65419	4.42989	1.3635	5.45698	12.9241	2.61727	8.87385	8.92778	7.83673	2.76332	2.39825	4.38264	3.69033	2.19729	13.289	20.8975	18.0671	3.91458	0.72173	1.81711
Coprobacillus_sp_29_1	0.162395	0.0740741	0.166667	0.0647276	0.185452	0 <= 1	0.12509	0.12037	0.12984	0	0	0	0	0	0	0	0	0	0	0	0	0.23624	0	0	0	0	0	0	0	0	0	0	0	0.86994	0	0	0	0	0	0	0	0.98817	0	0	0	0	0	0	0
Coprococcus_eutactus	0.166901	0.314815	0.222222	0.216554	0.0620228	1 <= 0	0.139288	0.268519	0	0	0	0.00035	0.44503	0	0	0	0	0	0	0	0	0	0	0.00108	2.24708	0	0	0	4.25499	0	0.01364	0	0.83514	0	0.00769	0.00302	0	1.8494	0	0	0.0003	0.01228	0	0	0	0.00028	0	0	0
Roseburia_inulinivorans	0.175407	0.981481	0.888889	0.703332	0.628696	1 <= 0	0.666014	0.935185	0.09913	0.56297	0.32742	0.04392	0.05409	0.1169	0.1571	0.01645	0	0.01528	0.07532	0.38261	0.03171	0.70275	0.03125	2.83892	2.33202	0.01035	0	0.14257	1.09689	0	0.07348	2.48624	0.09166	0.57473	5.39532	0.04093	0.06657	0.50086	0.55023	0.9723	0.11182	0.06386	0.34444	0.09645	0.18372	0.00057	0.497	0.56201	0.78774
Escherichia_unclassified	0.176401	0.481481	0.611111	0.131997	0.246942	0 <= 1	0.18947	0.546296	0.02488	0	0	0.03543	0.17837	0.00463	5.64607	0	0	0	0.12535	0	0.02897	0	0	0.07136	0	0.85176	0.61651	0	0	0.35545	0.01012	0	0.02368	0	0	0.78691	0.00754	0.06303	0	0	0.00738	0	0.04598	0	0.1295	0	0.00645	0	0.00249
Lachnospiraceae_bacterium_7_1_58FAA	0.18546	0.981481	1	0.0938254	0.0867056	0 <= 1	0.0902655	0.990741	0.05726	0.03064	0.01779	0.00178	0.00577	0.04636	0.01089	0.00493	0.02006	0.00391	0.00398	0.01689	0.03305	0.0552	0.02411	0.10859	0.35018	0.03653	0.03904	0.03189	0.0388	0.00406	0.06896	0.01621	0.66064	0.00642	0.00601	0.07569	0.00978	0.00541	0.01741	0.07881	0.06187	0.01211	0.00259	0.0872	0.47969	1.89233	0.01924	0.00997	0.00099
Eubacterium_cylindroides	0.197429	0.314815	0.185185	0.0546274	0.109561	1 <= 0	0.0820942	0.25	0	0	0	0.11415	0	1.5325	0	0.58007	0	0.07211	0	0.00462	0	0	0	0	0.47316	0	0	0	0	0	0.01232	0.0122	0	0.01069	0	0	0	0.01369	0	0	0	0	0.00759	0	0	0.12241	0.12221	0	0
Bacteroides_faecis	0.198353	0.5	0.351852	0.123969	0.335516	1 <= 0	0.229743	0.425926	0.00018	0.05704	0	0	0	0.00928	0	0	0.90433	0	0	0.00033	0	0.01283	0	0	0	0	0	0	2.21727	9.52739	0	0.00168	0	0.08654	0.05136	0	0	0.01586	0.00322	0.00288	0.00106	0.00189	0	0.00722	0	0.00076	0	0	1.24973
Desulfovibrio_desulfuricans	0.19965	0.388889	0.5	0.0180657	0.033947	0 <= 1	0.0260064	0.444444	0.68651	0.02118	0	0.00208	0	0	0.00596	0.1176	0.0052	0.00429	0	0.07428	0.03196	0	0	0	0.02524	0.03054	0	0	0	0	0.00232	0	0.00182	0	0	0.01799	0	0.00969	0	0	0.00584	0	0.00193	0	0	0	0.06805	0	0
Erysipelotrichaceae_bacterium_2_2_44A	0.211981	0.555556	0.685185	0.0140248	0.0110359	0 <= 1	0.0125304	0.62037	0.00314	0	0.00288	0	0	0.01668	0.00323	0.27971	0	0	0	0.00033	0.01051	0.0107	0.00629	0	0.01122	0.00213	0.07235	0.0035	0	0.00435	0.00768	0	0	0	0	0.00187	0.00031	0	0.00083	0	0.01307	0.01608	0	0	0.0016	0.00145	0.01046	0.28616	0
Bacteroides_coprocola	0.219454	0.185185	0.111111	0.146258	0.0174302	1 <= 0	0.0818441	0.148148	0	0	0	0.75334	0	0	0	0	0	0	0.62863	0	0	0	0	0	0	0	0	0	0	0	0.32145	2.53138	0	0.2431	0	0	0	0.05801	0	1.73091	0.00057	0	0	0	0	0	0	0	0
Burkholderiales_bacterium_1_1_47	0.222352	0.444444	0.574074	0.0165126	0.0345743	0 <= 1	0.0255434	0.509259	0.00175	0.02178	0.03305	0.00286	0.00352	0	0	0.13121	0.01339	0.02832	0	0	0.00073	0	0.00126	0.02755	0	0	0.08888	0	0	0.03936	0.0486	0	0	0.02441	0	0.37748	0	0	0	0.03043	0	0	0	0	0.26813	0.00461	0	0.01157	0
Alistipes_sp_HGB5	0.230382	0.148148	0.0740741	0.132636	0.259544	1 <= 0	0.19609	0.111111	0	0	0	0.84629	0	0	0	0	0	0	0	0	0	0	0	0	0	0	0	0.59132	0	0	0	0	0	0	0	0	0	0	0	0	0	0	0	2.24975	0	0.32751	0	0	0
Klebsiella_oxytoca	0.238378	0.0925926	0.166667	0.212434	0.0543022	0 <= 1	0.133368	0.12963	0	0	0	0	0	0	0.34516	0	0	0	0	0	0.07104	0.00491	0	0	0	0	0.00488	0	0	0	0	0	0	0	0	0	0	0	11.3442	0	0	0	0.08523	0	0	0.00034	0	0	0
Solobacterium_moorei	0.242789	0.203704	0.111111	0.000556667	0.00955537	1 <= 0	0.00505602	0.157407	0	0	0	0	0	0.00109	0	0	0	0	0.00221	0	0	0	0	0	0	0	0	0	0	0	0	0	0	0	0.00026	0	0.00342	0	0	0	0	0	0	0.00214	0	0	0	0.0134	0
Alistipes_putredinis	0.25694	1	1	5.34368	4.18894	1 <= 0	4.76631	1	3.32454	13.411	5.15525	22.4617	6.22227	2.69799	2.33943	11.2541	7.13656	2.04327	0.23585	3.34285	4.27689	1.31441	2.19643	0.08637	1.73264	19.4473	0.01424	0.01182	6.06724	0.00365	10.2005	6.95156	1.96891	16.8855	14.1964	6.39851	0.01086	6.39155	4.26679	7.59971	0.07696	0.04749	0.03993	15.1485	0.00975	7.8742	5.849	7.59118	17.7504
Bacteroides_massiliensis	0.260911	0.407407	0.333333	0.473903	0.398037	1 <= 0	0.43597	0.37037	0.00075	0	0	0	0	0	0	0	0	0.00012	0	0	0	0.01453	1.11348	0.00155	0.00477	0	2.66864	0	1.78026	0	1.70777	0.96959	0	0.37476	0.7495	0	0	0	0	1.81004	0	0.00714	0	4.08309	0	1.35007	0	0	0
Parasutterella_excrementihominis	0.273506	0.537037	0.666667	0.0179446	0.0527219	0 <= 1	0.0353332	0.601852	0.00526	0.04231	0.14357	0.01066	0.0076	0	0	0.10944	0.03285	0.22857	0	0.02427	0.00538	0	0.00707	0.00076	0	0	0.0117	0	0.01618	0.01411	0.04202	0	0	0.02229	0.00014	0.57642	0	0	0.00062	0.0224	0	0	0	0.00068	0.49141	0.02935	0	0.01276	0
Bacteroides_vulgatus	0.275431	1	0.981481	2.25075	2.2306	1 <= 0	2.24068	0.990741	1.48148	4.0509	0.7722	1.96499	1.86795	0.29383	0.6043	1.97074	0.00651	0.86084	0.04403	0.30397	8.71854	2.17018	0.04638	7.30617	3.41144	0	0.00532	0.36867	0.80659	0.14114	1.0594	4.43232	1.48509	0.22274	0.01625	2.64347	0.05193	4.13343	0.98838	2.12411	0.01225	0.016	16.962	1.64911	1.65989	5.9971	0.00277	8.35086	9.524
Catenibacterium_mitsuokai	0.27823	0.166667	0.0925926	0.120666	0.11737	1 <= 0	0.119018	0.12963	0	0	0	0	0	0	0.06138	0	0	0	0	0	0	1.66344	0	0	0	0	0	0	0	0	0	1.15966	0	0	0	0	0	0	0	0	0	0	0.01011	0	0	0	0	0	0
Haemophilus_parainfluenzae	0.280777	0.62963	0.555556	0.265914	0.216957	1 <= 0	0.241436	0.592593	0.02997	0.0172	0.0103	0	0.14636	6.66233	0	0.26435	0.60934	0.06666	0.0765	0	0.02122	0.06364	0	0.01068	0.17595	0	0.01362	0	0.33719	0.09015	0.97879	0.9667	0	0.31443	0.81104	0.07874	0.09183	0.04907	0.24075	0.80169	0.00076	0	0.27431	0.03614	0.08603	0.089	0	0.35667	7.13215
Lactococcus_lactis	0.286714	0.240741	0.166667	0.00684037	0.00256889	1 <= 0	0.00470463	0.203704	0	0	0	0	0.00745	0	0	0	0	0	0	0	0	0	0	0	0	0	0	0.02146	0	0	0	0.09649	0	0	0.00119	0.02538	0	0	0	0.03181	0	0	0	0.03883	0	0	0.00032	0	0
Ruminococcus_bromii	0.300507	0.981481	0.981481	3.11508	4.65367	0 <= 1	3.88437	0.981481	0.00402	5.21154	0.66679	2.61413	3.05754	0.43214	6.66175	6.31044	0.01186	0.19373	0.33346	3.43783	3.28249	5.6084	1.81251	1.07589	10.3618	0	1.5796	16.4495	0.01921	0.76629	3.65822	0.10988	12.174	5.77893	0.8165	2.60182	14.3924	0.00554	5.67191	2.30096	21.3628	6.10236	5.99114	0.01963	0.03084	0.01702	0.00588	0.0107	0.00596
Ruminococcus_sp_5_1_39BFAA	0.302071	0.888889	0.759259	1.54456	0.939493	1 <= 0	1.24203	0.824074	0.09601	0.34888	2.49532	0.29495	0.35139	2.83217	0.23866	0.14651	0	0.30041	0.30359	0.65246	1.54755	0.28688	0	0.67792	0.89774	1.75452	0	6.07736	1.43226	0	3.39721	0.92282	2.9488	0.61823	0.44362	0	4.46114	1.29246	2.12085	1.5219	3.89567	1.76939	0.35306	0.99887	0.2745	0.7002	1.2291	0.18903	0.91027
Streptococcus_vestibularis	0.306029	0.37037	0.277778	0.0673548	0.0270994	1 <= 0	0.0472271	0.324074	0	0	0.00412	0	0	0.86892	0.01779	0	0	0	0	0	0	0.03688	0.0029	0	0	0	0	0	0.01608	0	0.08135	0.12897	0	0.00417	0	0	0.04609	0.01891	0	0	0	0.10577	0	0.01039	0	0	0.01872	2.99021	0.07108
Barnesiella_intestinihominis	0.306278	0.981481	0.962963	2.55691	2.05182	1 <= 0	2.30436	0.972222	0.72295	2.0312	2.85952	8.18681	7.42735	0.07971	2.03851	1.05767	0.09942	0.66976	0.44287	3.35777	3.71662	2.23008	0.36153	5.05332	0.82031	0.00129	1.32023	0.60793	3.73774	0.00243	2.56187	0.00529	0.77932	1.59045	3.94231	2.22175	0.11799	7.61129	3.80069	5.01949	4.25762	0.01152	5.08687	5.91043	0.00493	0.72228	0	0.24401	0.0027
Bilophila_unclassified	0.311876	0.925926	0.87037	0.203141	0.329448	0 <= 1	0.266295	0.898148	0.66916	0.38631	0.03874	0.0443	0.20809	0.49554	0.3297	0.33452	0.19509	0.47872	0.25347	0.04709	0.17499	0.27128	0.26272	0.79212	0.47373	5.5627	0	0.07152	0.65161	0.68476	0.25108	0.02184	0.08808	0.07929	0.37693	1.46848	0.00345	0.13817	0.02647	0.01012	0.26817	0.18811	0	0.05061	0.38773	0.10282	0	0.18074	0.04147
Holdemania_unclassified	0.315565	0.5	0.555556	0.00707093	0.0124385	0 <= 1	0.00975472	0.527778	0.00279	0.00599	0.02413	0	0.01048	0	0	0	0	0.00094	0	0	0.01734	0	0	0.04487	0	0.00369	0.00641	0.0105	0.01574	0	0.01096	0	0	0	0.00977	0.01142	0.00035	0.00366	0	0.00672	0	0.02931	0.00386	0	0.05103	0	0.00494	0	0
Veillonella_atypica	0.320154	0.481481	0.555556	0.0384631	0.0317428	0 <= 1	0.035103	0.518519	0.00041	0	0	0	0.01164	0.0118	0.02626	0.00429	0	0.01215	0.00741	0	0.00566	0	0.00507	0.00029	0.0014	0	0	0	0.00095	0	0.02087	0.10613	0	0	0.02304	0	0.03139	0.03743	0.00137	0.01139	0	0	0.02492	0.0019	0.02684	0	0.01072	0.72285	0.95904
Pseudoflavonifractor_capillosus	0.34536	0.740741	0.777778	0.0091287	0.0128859	0 <= 1	0.0110073	0.759259	0.01149	0.0141	0.01644	0.01207	0.00696	0.00262	0.01089	0.0055	0.00516	0.0005	0	0.00259	0	0	0.01735	0.01165	0.0925	0	0.01208	0.00361	0.03843	0	0.0092	0	0.00558	0.00466	0.00018	0.01198	0	0	0	0	0.00622	0.00491	0.01196	0	0.03789	0.01117	0	0	0
Paraprevotella_xylaniphila	0.346667	0.314815	0.203704	0.0110115	0.0317241	1 <= 0	0.0213678	0.259259	0.03861	0	0.12625	0.04899	0	0.00332	0	0.07149	0	0.07664	0.01115	0	0	0	0	0	0	0	0	0	0.13236	0	0	0.01061	0	0.00146	0	0	0	0	0	0.06157	0	0	0	0.02975	0	0.01142	0	0	0
Enterococcus_faecalis	0.352534	0.111111	0.185185	0.0164431	0.00950537	0 <= 1	0.0129743	0.148148	0	0	0	0.00617	0	0	0.20492	0.08243	0.02339	0	0	0	0	0.20393	0	0	0	0	0	0	0	0	0	0.03443	0	0.13751	0	0	0	0	0.39973	0.10616	0	0	0	0	0	0	0	0	0
Roseburia_unclassified	0.357977	0.296296	0.37037	0.0725811	0.186673	0 <= 1	0.129627	0.333333	0	0.34334	0	0	0.01442	0	0.37634	0.41042	0.14883	0.03122	0	0	0	0	0.0138	0	0	0	0.00167	0.94924	0	0.01333	0.13403	0	0	0	0	0	0.30356	0	0	0.26349	0.9894	0	0	0.17648	0.15736	0.29088	0	0	0
Bacteroidales_bacterium_ph8	0.36311	0.981481	0.907407	1.01128	0.842528	1 <= 0	0.926905	0.944444	0.86954	1.85065	2.8041	5.59326	1.53311	0.07417	0.61883	0.19468	0.06463	4.11497	1.04574	0.11163	0.00285	0.49658	1.69194	1.03562	1.7646	0	1.61053	0.27149	5.2317	0	0.32959	0.37889	1.96068	0.30841	0.40287	4.94239	0.00257	0.48623	1.32335	0.01877	1.15554	1.23009	0.90354	0.34297	1.01374	1.42865	0	0.71579	0.00019
Coprococcus_sp_ART55_1	0.366897	0.5	0.425926	1.1642	0.702389	1 <= 0	0.933293	0.462963	0	2.09979	0.15648	0.92094	0	2.39893	0	0.2374	0	0	0	0	0.09135	3.03302	0.64959	1.64	0	0	0	0	0	0	0	0	0	0.08668	2.84943	0.36518	0.57096	0	0.27895	0.35558	1.98065	0	9.36566	0	0.06586	0.56915	0	0	0
Dorea_longicatena	0.369659	0.981481	0.944444	0.885467	0.774024	1 <= 0	0.829746	0.962963	1.47885	0.43251	0.5342	0.39321	0.47418	2.55507	0.006	0.43894	0.0832	1.71889	2.37174	0.48825	0.09392	1.73483	0.17457	0.7542	1.34152	0.83002	0.00511	2.40246	0.77357	0	0.35099	1.66001	0.85634	1.15904	0.82509	0.07401	1.58148	0.42294	1.0537	0.1955	1.18113	0.00258	0.21357	0.28364	0.53357	2.00625	0.43059	0.84452	0.94113
Clostridium_celatum	0.373558	0.203704	0.12963	0.00173759	0.0043687	1 <= 0	0.00305315	0.166667	0	0	0	0	0	0	0	0	0	0	0	0	0	0.0019	0	0.00066	0	0	0.02501	0	0	0	0.02014	0.01361	0	0.01222	0.00551	0	0	0	0	0	0	0	0.00158	0	0	0.0056	0	0	0
Eubacterium_rectale	0.391361	1	1	4.95332	4.24157	1 <= 0	4.59744	1	0.02471	5.95748	6.11114	1.90661	6.06917	0.11117	0.00462	1.44023	0.01529	1.09442	0.22298	2.59439	0.01168	0.03258	0.09344	10.3405	2.54492	0.00339	0.0029	34.0621	1.42052	10.57	1.66025	19.1805	9.06777	1.44246	4.6893	0.29561	11.4212	2.97597	3.50578	2.42843	7.32187	9.66769	12.5776	10.3909	4.54131	0.15743	5.94746	3.06536	4.82636
Actinomyces_odontolyticus	0.39285	0.444444	0.388889	0.00375593	0.00286296	1 <= 0	0.00330944	0.416667	0.00262	0	0	0	0	0.03142	0.00527	0.0027	0	0	0	0	0	0.0072	0.00102	0.00862	0.00828	0	0.00049	0	0	0	0.0467	0.01394	0	0.00194	0.00063	0.00045	0.04025	0	0.0113	0	0.00218	0	0	0.0101	0	0.01059	0	0	0.00172
Prevotella_bivia	0.417849	0.148148	0.203704	0.00516722	0.0132613	0 <= 1	0.00921426	0.175926	0	0	0	0	0	0	0.0012	0	0	0	0	0	0	0	0	0	0	0	0.40551	0	0	0	0.0046	0	0	0.19218	0	0	0	0	0	0	0	0	0	0	0	0.02229	0	0	0
Bacteroides_caccae	0.419958	0.851852	0.833333	1.96732	1.92648	1 <= 0	1.9469	0.842593	0.00601	1.38083	1.53057	3.71981	0	0.31698	1.34315	3.2606	0.09699	1.10425	1.58183	2.10613	7.88325	2.49495	2.43676	0.00038	0.50582	0	24.756	0.00341	2.90201	0.0011	0	1.15811	0	7.13008	0.60089	0.81804	0.00268	1.65483	1.42311	0.67976	7.61113	0.00848	0	0.00076	0	0	0	1.47983	0.59679
Turicibacter_unclassified	0.433231	0.444444	0.37037	0.0046437	0.004705	1 <= 0	0.00467435	0.407407	0	0.00348	0	0	0	0.1109	0.01193	0.02795	0	0	0.01483	0.00049	0	0.00476	0	0.00779	0.00049	0	0.00393	0	0.02026	0	0.00654	0.00609	0	0.0073	0	0.00158	0.00408	0	0	0	0	0.00546	0.07343	0	0	0.00331	0.0033	0	0
Parabacteroides_merdae	0.433386	0.759259	0.740741	1.02874	2.49379	0 <= 1	1.76127	0.75	8.92311	0	0	1.49044	0.00132	0.42018	2.14645	6.16066	37.5376	1.52972	0	0	1.15075	0.8536	2.25321	0.01427	0.00051	0	0	0	3.89592	0.75572	0.34837	0.47604	0	1.5629	0.92782	4.6992	0.01861	2.10638	1.27366	2.16758	0.00273	0	0	1.60491	0	2.10058	0	1.43183	0
Collinsella_aerofaciens	0.443672	0.907407	0.814815	1.20181	1.34601	1 <= 0	1.27391	0.861111	0.33802	0.66549	0	0.7041	0.50568	8.48278	1.66751	1.02131	0	3.48426	1.31138	0.27832	0.14311	2.63903	1.17047	0.60597	1.27453	0.901	1.61529	0.00066	0.50564	0	1.67232	1.04757	1.77876	1.91038	1.18443	1.14625	3.53292	0.87272	2.89533	0.9119	0.00152	2.28691	0.7437	0.55892	0.22865	1.44488	0	0.66113	1.43192
Alistipes_unclassified	0.446702	0.185185	0.12963	0.303558	0.309775	1 <= 0	0.306666	0.157407	0	0	0	0	0.3082	0	0	0	0	0	0.0716	0	0	0	2.75588	0	0	0	0	0	0	0.0896	0	0	0.459	0	0	0	0	0	0	0	0	0	0	0	8.57337	0	0	0	0
Bacteroides_cellulosilyticus	0.456249	0.851852	0.685185	1.16592	2.35976	1 <= 0	1.76284	0.768519	0.14318	7.53865	6.2426	0.00513	4.22987	0.0027	1.61244	0.01356	5.16908	0.01608	0.18535	0.00103	8.73414	0.248	4.44235	1.9651	0.01509	0	0	0.00043	1.28999	0.00296	0.09142	0.39153	0.85551	0.79174	0.08311	16.3625	0.06645	0.00089	6.29466	0.00429	0	0.00222	0	0.40413	9.76893	0.68275	0	0.00698	0.46044
Coprobacter_fastidiosus	0.463379	0.685185	0.592593	0.0478424	0.0447428	1 <= 0	0.0462926	0.638889	0.00065	0.0572	0	0.01883	0	0.00067	0.02615	0.13147	0.29151	0.00852	0.00176	0	0.00365	0.00016	0.00976	0.04203	0.13307	0	0.00243	0	0.00454	0	0	0.01807	0.69721	0.16829	0.00117	0.03214	0.00346	0.00126	0.08137	0.05343	0.01754	0	0	0.0596	0.21113	0.02046	0	0.00538	0
Parabacteroides_goldsteinii	0.47847	0.259259	0.222222	0.241825	0.0414237	1 <= 0	0.141624	0.240741	0.00217	0.00072	0	0	0	0.03707	0	0	0	0.09582	0	0	1.00396	1.9007	0.22701	0	0	0	0	0	0	0	0	0	0	0	0	0.01134	0	0	0	0	0	0	0	0.18684	0	5.85583	0	0	0.12137
Desulfovibrio_piger	0.481016	0.277778	0.203704	0.0671331	0.08379	1 <= 0	0.0754616	0.240741	0	0	0	0	0	1.38342	0	0	0	0.2481	0	0	0	0	0	0	0	0	0	0	0	0	0.01483	0.20834	0	0.27423	0.54771	0	0	0.05421	0.15262	0	0	0	0	0.31026	0	0.9369	0	0.07463	0
Erysipelotrichaceae_bacterium_6_1_45	0.485155	0.685185	0.777778	0.0163072	0.0155028	0 <= 1	0.015905	0.731481	0.00415	0	0.01616	0.00225	0.00104	0	0.00753	0.00288	0	0.00045	0	0	0.0008	0.01674	0.01027	0.00033	0.00324	0	0.04048	0	0	0	0.00671	0.00307	0	0	0.00034	0.00188	0.00176	0.00081	0.00297	0.00066	0	0.00681	0	0.03873	0	0	0.00746	0.00482	0.00351
Eubacterium_siraeum	0.492699	0.888889	0.833333	1.10072	0.666635	1 <= 0	0.883678	0.861111	2.71049	1.21929	0.8665	0.09002	0.61404	0.11749	0.49412	0.91138	1.84614	0.0537	2.94256	12.3865	0	0.40609	1.01126	0.01832	9.47762	0	0.04694	0.04109	0.10038	0	0.07184	3.83953	0.487	0.33402	0.07112	0.03618	0.22691	0.01969	1.26015	0.04495	0.51596	0.93387	0.16352	0.24849	0.57001	0.11586	0.10578	0.0014	0
Ruminococcus_torques	0.508914	1	1	1.17194	1.35221	0 <= 1	1.26208	1	1.5465	0.46256	1.01479	0.19511	0.22925	0.64512	0.51407	1.67794	1.01695	0.54626	0.14337	0.49882	0.92668	6.03235	0.98892	0.81668	4.68637	1.45117	3.22247	2.25141	0.82691	1.1592	0.54841	0.51511	2.14401	0.62118	2.06638	0.2935	1.96396	0.41093	0.69921	0.36096	0.99698	0.10161	0.62635	1.78835	0.59605	0.72134	1.96846	1.16229	1.38951
Lachnospiraceae_bacterium_3_1_46FAA	0.512697	0.907407	0.907407	0.0996615	0.206112	0 <= 1	0.152887	0.907407	0.00541	0.04909	0.01743	0.01689	0.02542	0.02329	0.02471	0	0.46367	0.00422	0.00683	0.06046	0.35812	0.0174	0.11899	0.02152	0.05751	0	0.15387	0.05201	0.00638	0.00708	0.00033	0	0.09761	0	0.18704	0.09479	0.08759	0.375	0.24542	0.39782	0.09647	0	0.00183	0.2894	0.45318	0.09587	0.00642	0.00449	0
Bacteroides_nordii	0.534229	0.277778	0.333333	0.0121626	0.0435733	0 <= 1	0.027868	0.305556	0	0.00083	0	0	0	0.00922	0	0.00229	0	0.14555	0	0	0.03288	0.00194	0.07186	0	0	0	0	0	0.01143	0	0	0	0.00081	0	0	0.38663	0	0	0.01823	0	0	0	0	0.0327	0	0	0	0	0
Clostridium_innocuum	0.538239	0.351852	0.425926	0.0115056	0.00301315	0 <= 1	0.00725935	0.388889	0.00186	0	0	0	0	0.00299	0	0.00232	0	0	0.00215	0	0	0.03368	0.00452	0	0	0	0.01368	0.00487	0	0	0	0	0	0	0.00075	0	0	0	0	0	0.00484	0.0121	0.00102	0	0.00138	0	0	0.00468	0
Bifidobacterium_catenulatum	0.549201	0.333333	0.277778	0.0774648	0.0694365	1 <= 0	0.0734506	0.305556	0	0	0	0.10923	0.0295	0	0	0.00178	0	0	0.03552	0	0	0.05149	0	0	0	0.09025	0.0114	0	0.47217	0	0.00364	0	0	0.05539	0.00269	0	0.17892	1.65649	0	0	0	0	0	0	0	0.12063	0	0.04943	0.11
Bacteroides_ovatus	0.553217	0.981481	0.962963	1.02387	1.40282	1 <= 0	1.21335	0.972222	0.39343	4.28471	0.34762	1.48362	3.62061	0.14273	1.63031	0.58038	0.36168	0.97808	0.44096	0.22929	3.19323	0.0504	0.16047	0.1519	0.69399	0.00105	0.00124	0	1.73209	0.00111	0.014	0.35735	0.73058	0.12862	0.10279	0.31211	0.23551	2.88116	0.7637	0.6127	0.00164	7.90679	1.75749	0.02291	3.81712	0.07684	0	3.58941	2.63274
Bacteroides_dorei	0.55734	1	0.962963	1.51913	1.97172	1 <= 0	1.74542	0.981481	0.06969	3.38653	1.51426	0.04263	4.7697	0.05628	0.19024	0.02718	0.00702	0.02209	2.72154	0.09754	3.47025	0.02073	0.5163	1.67407	6.44185	0.00418	4.12545	0.00546	6.46115	5.57659	1.40324	0.13753	0.69966	0.99142	0.03434	0.81842	0.06992	1.77044	0.64416	3.1299	3.09531	0.0232	0.00125	2.1424	0.8079	0.27013	0.00296	0.07612	0.03998
Klebsiella_unclassified	0.558137	0.0925926	0.12963	0.0213519	0.00407481	0 <= 1	0.0127133	0.111111	0	0	0	0	0	0	0.07135	0	0	0	0	0	0.00543	0.00232	0	0	0	0	0	0	0	0	0	0	0	0	0	0	0	0	1.10587	0	0	0	0.0159	0	0	0	0	0	0
Bacteroides_finegoldii	0.560345	0.333333	0.259259	0.104673	0.181356	1 <= 0	0.143014	0.296296	0.49566	0.58751	0.92285	0.00282	0	0.0717	0	0	0	0.24254	0	0	0	0.0164	0	0	0	0	0	0	0	0	0	0.07977	0	0	0	0	0	0.00035	0	0.24217	0	0.00117	0	0.25582	0	0.07637	0	0	0
Eubacterium_biforme	0.564471	0.388889	0.314815	0.330807	0.337597	1 <= 0	0.334202	0.351852	0	0	0	0	0	0	0	0	0	0	0.41335	0	0	0.36432	0.59929	0	0	0	0	0	0	0	0	0.20079	0.23344	0.49812	0.33331	0	0	0	0	0	0	0	1.19823	0.55244	0	0.92655	1.43398	0	0
Veillonella_dispar	0.574005	0.462963	0.481481	0.0173757	0.023928	0 <= 1	0.0206519	0.472222	0.00435	0	0	0	0.00578	0.07596	0.00346	0.00788	0	0.00029	0	0	0.00757	0	0	0.03471	0.00101	0	0.01354	0	0.00281	0	0.00389	0.09715	0	0.00389	0.00062	0	0.00706	0.00081	0.00756	0.00888	0	0	0.00967	0.00142	0.09829	0	0.00484	0.04245	0.65709
Lactobacillus_casei_paracasei	0.585219	0.185185	0.222222	0.00459556	0.0124531	0 <= 1	0.00852435	0.203704	0	0	0.00022	0	0.03563	0.00631	0.00532	0	0	0	0	0	0	0	0	0	0	0	0	0.00954	0	0	0	0.00849	0	0	0	0	0.0237	0	0	0	0	0	0	0.05255	0	0	0.00774	0.04829	0
Anaerostipes_hadrus	0.586559	0.962963	0.925926	0.161282	0.127497	1 <= 0	0.14439	0.944444	0.34172	0.11	0.13021	0.085	0.03014	0.00372	0.0442	0.02337	0	0.05406	0.06049	0.01223	0.03271	0.00755	0.01607	0.42378	0.03855	0.05112	0.01784	0.28545	0.06826	0	0.22452	0.00789	0.07762	0.09944	0.04635	0.88247	0.76757	0.68848	0.53282	0.36398	0.12262	0	0.0262	0.02208	0.07735	0.17523	0.01142	0.03539	0.14276
Adlercreutzia_equolifaciens	0.605278	0.944444	0.777778	0.0797524	0.0651935	1 <= 0	0.072473	0.861111	0.02389	0.02636	0.63673	0.05889	0.03704	0	0.02767	0.02366	0	0.01777	0.01009	0.01261	0.01955	0.00993	0.20369	0.04012	0.02948	0	0.01323	0	0.01171	0	0.28008	0.0349	0.02471	0.04473	0.01283	0.3913	0.2306	0.01895	0.06571	0.05395	0	0.05818	0.02339	0.00559	0.24856	0.00746	0.14045	0.01259	0.03725
Bacteroides_eggerthii	0.623823	0.574074	0.481481	0.411368	1.51807	1 <= 0	0.96472	0.527778	0.001	0.00141	0.00241	2.08391	0	0.01582	0	24.1165	0	0.12939	0	0.00166	0	0.0777	0.00112	0.00082	0	0	0	0.00034	0.0061	15.0573	2.3472	0.00398	0	0.32531	0.1011	0	0	0.01087	0.00096	9.7234	0.00356	0.0075	0	0	0.00623	1.00471	0	1.91972	0
Alistipes_onderdonkii	0.625206	1	0.962963	1.5368	2.972	0 <= 1	2.2544	0.981481	0.09562	0.60074	10.731	0.48104	0.42639	0.15284	0.09698	0.26309	0.59822	1.38599	0.00147	3.63371	0.23128	0.33045	0.68223	2.33691	1.10779	0	0.00977	0.68176	4.89166	5.55631	0.38224	0.51988	0.51454	0.41731	0.06076	7.47892	0.19917	0.78926	1.12873	0.08704	3.01467	17.051	0.8963	0.64349	7.27738	0.86405	28.197	0.33998	0.46294
Streptococcus_parasanguinis	0.633482	0.851852	0.87037	0.182806	0.128063	0 <= 1	0.155434	0.861111	0.06284	0	0.03337	0.04874	0.02225	1.21107	0.0506	0.04645	0.08359	0.00117	0	0.01009	0.02118	0.22794	0.05587	0.23978	0.04253	0.00271	0.00082	0.00027	0.04085	0.00455	1.80005	1.24104	0.01612	0.04252	0.05156	0.00125	0.38282	0.03297	0.06612	0.0825	0.0149	0.44724	0.10462	0.05733	0.03493	0.00687	0.71976	0.6422	1.51498
Methanobrevibacter_unclassified	0.643713	0.203704	0.166667	0.00315593	0.00864815	1 <= 0	0.00590204	0.185185	0.04164	0.03589	0.00106	0	0	0	0	0	0	0	0	0	0	0	0	0	0	0	0	0	0	0	0	0	0	0	0	0.00231	0	0	0	0	0	0.00333	0	0.07131	0	0	0	0.00112	0
Rothia_mucilaginosa	0.653509	0.462963	0.425926	0.0112237	0.0117852	1 <= 0	0.0115044	0.444444	0.0062	0	0.01809	0	0	0.13727	0.00323	0	0	0	0	0	0	0.00341	0.00225	0.01607	0.00162	0	0	0	0.02614	0.00159	0.05883	0.10514	0.0054	0.00297	0.00239	0.00341	0.00064	0	0.00434	0	0	0.00455	0.01347	0.05992	0.01053	0.00449	0.00837	0	0.03923
Prevotella_timonensis	0.66334	0.166667	0.203704	0.00399981	0.0110293	0 <= 1	0.00751454	0.185185	0	0	0.00082	0	0	0	0.00389	0	0	0.00281	0	0	0	0	0	0	0	0	0	0	0	0	0.04757	0	0	0.01901	0.00121	0	0	0	0	0	0	0	0	0	0	0	0	0	0
Citrobacter_unclassified	0.666802	0.166667	0.185185	0.0125665	0.0586117	0 <= 1	0.0355891	0.175926	0	0.00607	0	0	0.52946	0	0.6697	0	0	0	0	0	0.00254	0	0	0	0	0	0	0	0.05396	0	0	0	0	0	0	0.01254	0	0	0	0	0	0	0.06301	0	0.0091	0.00353	0	0	0
Streptococcus_australis	0.668999	0.462963	0.407407	0.0074787	0.00770796	1 <= 0	0.00759333	0.435185	0.00625	0.00275	0.01744	0	0	0.03228	0	0.00703	0.01943	0	0	0	0	0.04523	0	0	0.03053	0	0	0.0024	0.03235	0.00107	0.02213	0	0.04451	0.00056	0.01229	0	0.00754	0	0	0	0.00515	0	0.02206	0	0	0.0071	0	0	0
Streptococcus_anginosus	0.680576	0.296296	0.277778	0.0635644	0.00435185	1 <= 0	0.0339581	0.287037	0	0	0	0	0	0.04945	0.03147	0	0	0	0	0	0	0.0169	0	0	0	0	0.00057	0	0.00206	0	0.00339	0.15021	0	0.01039	0	0	0.00155	0	0	0	0	0.01323	0	0.00152	0	0	0	2.90388	0.12473
Mitsuokella_unclassified	0.689088	0.537037	0.555556	0.00594093	0.00660963	1 <= 0	0.00627528	0.546296	0	0	0	0.01547	0	0.01903	0.00543	0	0	0.00301	0.01654	0	0	0	0	0	0	0	0.00331	0	0.00699	0	0	0	0	0.01576	0.00334	0	0.02329	0	0.00516	0	0	0	0	0.00445	0.01065	0.02507	0.00631	0.00345	0
Porphyromonas_bennonis	0.691492	0.111111	0.12963	0.00560778	0.00558074	0 <= 1	0.00559426	0.12037	0	0	0	0	0	0	0.0035	0	0	0	0	0	0	0	0	0	0	0	0	0	0	0	0.00145	0	0	0.00497	0	0	0	0	0	0	0	0	0	0	0	0	0.0153	0	0
Citrobacter_freundii	0.693946	0.166667	0.185185	0.0312504	0.139376	0 <= 1	0.0853131	0.175926	0.00142	0.00287	0	0	1.44388	0	5.50184	0	0	0	0	0	0	0	0	0	0	0	0	0	0.17789	0	0	0	0	0	0	0.02472	0	0	0	0	0	0	0.03903	0	0.0057	0.00621	0	0	0
Lactobacillus_gasseri	0.728433	0.185185	0.166667	0.104019	0.0132156	1 <= 0	0.0586174	0.175926	0	0	0	0	0	0.47919	0.0033	0	0	0	0	0	0	0	0	0	0	0	0	0	0	0	0	0.05142	0	0	0	0	0	0	0	0	0	0.17224	0	0	0	0.05638	0.06813	5.07252	0.21989
Roseburia_hominis	0.733017	0.981481	0.851852	0.664365	0.534527	1 <= 0	0.599446	0.916667	0.20821	0.07452	1.02724	0.21205	0.0119	0.51455	0.63496	0.01942	0	0.00013	0.10976	0.01708	0.18079	0.07398	0.00416	1.17232	2.10709	0	0.05793	0.01103	0.0111	0	0.01957	0.26109	0.20909	2.15186	0.50906	0.75136	0.30051	1.09662	0.58945	0.42583	0.42621	0.17782	3.80343	0.01814	0.3358	0.00369	0.05594	0.13024	0.1045
Lachnospiraceae_bacterium_5_1_63FAA	0.733084	0.981481	0.944444	0.226272	0.17166	0 <= 1	0.198966	0.962963	0.03322	0.07024	0.15999	0.02111	0.02536	0.84598	0.36226	0.02299	0	0.05443	0.02972	0.05139	0.12591	0.00878	0.02453	0.14892	0.06316	0.25476	0.00634	0.08267	0.28227	0	0.66687	0.01391	0.0142	0.01472	0.00989	0.34871	0.32472	0.10552	1.75067	0.54749	0.23687	0.59057	0.0144	0.09184	0.08114	0.44988	0.23554	0.02579	0.05616
Bacteroides_uniformis	0.73309	1	1	4.66426	5.331	1 <= 0	4.99763	1	3.21707	0.29443	4.94742	2.70636	8.63526	0.55685	0.01736	0.21151	0.24287	1.57325	0.08548	24.428	7.00194	2.60937	2.43775	11.6031	4.96264	2.86398	6.18251	0.24527	2.58892	14.0918	6.97177	4.65873	2.21497	0.01076	0.07235	1.84104	0.40794	12.2432	2.73264	2.18797	0.01927	14.816	11.4833	0.54794	6.66145	5.38164	0.00808	1.43025	0.38597
Coriobacteriaceae_bacterium_phI	0.74192	0.240741	0.203704	0.0305956	0.0251176	1 <= 0	0.0278566	0.222222	0.0025	0.0016	0	0.11151	0	0	0	0	0	0.00689	0	0	0	0	0.01477	0	0.0029	0	0	0	0	0	0	0	0	0	0	0	0	0	0	0	0	0	0	0	0	0	0	0	0.01826
Streptococcus_salivarius	0.742328	0.944444	0.925926	0.292139	0.358774	1 <= 0	0.325456	0.935185	0.05102	0	0.02001	0.08395	0.03745	0.53604	0.46095	0.07067	0.05869	0	0	0.01647	0	0.37365	0.09136	0.2532	0.05376	0.00404	0.01828	0.0112	0.40247	0.01277	1.56416	4.09032	0.08013	0.02017	0.06975	0.00252	0.55381	0.06713	0.07732	0.04964	0.01726	2.26071	0.03888	0.11865	0.04354	0.01508	0.28666	1.66615	1.35324
Akkermansia_muciniphila	0.751667	0.981481	0.962963	4.72509	6.54232	0 <= 1	5.63371	0.972222	8.69792	1.70107	2.96839	2.21714	14.6049	13.1718	7.02451	0.02411	0.10061	0.41324	11.5064	2.1093	1.2161	12.0428	3.68024	1.79188	0.1613	0.36952	8.92404	0.00249	3.71129	0	11.7491	0.42199	1.05824	1.76397	1.87319	4.08397	2.26892	3.44812	1.59313	0.06804	6.38182	0.01668	0.04384	4.82217	0.00324	0.08442	29.5384	0.14344	0.00856
Bifidobacterium_pseudocatenulatum	0.761863	0.259259	0.240741	0.106609	0.05344	1 <= 0	0.0800244	0.25	0.00137	0	0	0.06082	0.1542	0	0	0	0	0	0	0	0	0	0	0.16009	0	0	0	0	0	0	0.41267	0	0	0	0	0	0	0	1.38819	2.20869	0	0	0	0	0	0	0	0	0.00831
Roseburia_intestinalis	0.769445	0.851852	0.740741	0.301788	0.525319	1 <= 0	0.413553	0.796296	0.01295	0.00186	0.62513	0.00016	0.13335	0	0.03245	0.01991	0	0.00013	0	0.12571	0	0.0068	0.03179	0.00925	0.49635	0.21403	0	0.20804	2.49212	0	0.20041	0.94771	0.72694	0.00066	0	0	0.40311	0.00093	0.247	0	0	0.11459	1.19707	0.0072	0.58489	0	0.02109	0.10103	1.23281
Veillonella_parvula	0.781171	0.703704	0.666667	0.0897898	0.132169	0 <= 1	0.110979	0.685185	0.00663	0	0	0	0.04843	0.97135	0.15559	0.0141	0	0.012	0.01549	0	0.02367	0.0009	0.00352	0.08936	0.00361	0	0.01188	0.03102	0.04497	0	0.25493	0.63578	0.00177	0.03935	0.28792	0	0.19837	0.1135	0.06378	0.05809	0.00289	0.02271	0.06973	0.00865	1.05923	0	0.08329	0.51173	1.81705
Bilophila_wadsworthia	0.788774	0.851852	0.814815	0.0258404	0.031137	0 <= 1	0.0284887	0.833333	0.09578	0.05439	0	0.00161	0.03495	0.01847	0.01549	0.07575	0	0.02876	0.12403	0.0106	0.02336	0.09172	0.03257	0.07344	0.03784	0.37917	0	0.00623	0.02781	0.04746	0.06223	0.00065	0.00802	0.01399	0.03353	0.07312	0	0.01186	0	0	0.0523	0.02492	0	0.00524	0.01775	0.00942	0	0.00647	0.03119
Turicibacter_sanguinis	0.806617	0.407407	0.37037	0.00373204	0.00535315	1 <= 0	0.00454259	0.388889	0.01013	0	0	0	0	0.03722	0.0155	0.02708	0	0	0.00398	0	0	0.00117	0.00919	0.00082	0.00758	0	0.00102	0	0.011	0	0.00226	0.00035	0	0.00846	0	0.00168	0.00852	0	0.00067	0	0	0.00714	0.04418	0	0	0	0.0053	0	0
Bifidobacterium_longum	0.808195	0.925926	0.925926	1.56704	2.10182	1 <= 0	1.83443	0.925926	0.00267	0.26248	0	1.66003	1.08707	2.28761	0.61061	1.08193	0.00056	10.3042	0.68106	0.00192	0.10716	0.38146	2.47996	2.21183	0.15088	0.39537	0.57491	3.62478	0.80636	0.80239	0.6892	3.84606	4.95269	0.3815	0.21663	1.58007	3.43547	0.73772	1.09857	0.91799	3.44106	6.8882	0.52596	0	0	0.79365	3.29972	2.59603	2.93261
Streptococcus_mutans	0.813352	0.166667	0.185185	0.0224672	0.00763093	0 <= 1	0.0150491	0.175926	0	0	0	0	0	0	0.17291	0.00233	0	0	0	0	0	0	0	0	0	0	0	0	0	0	0.00047	0.04406	0	0	0	0	0.01251	0	0	0	0	0.11002	0	0.00851	0.00472	0	0.14604	0.99701	0.02694
Eubacterium_ventriosum	0.819746	0.87037	0.796296	0.227225	0.264758	1 <= 0	0.245991	0.833333	0.15418	0.12594	0.28273	0.02488	0.69367	0.00402	0.09382	1.04567	0	0.15467	0.01049	0.0856	0.45816	0.075	0.04302	1.21064	1.37347	0	0	0.28173	0.09067	0	0.23083	0.03838	0.21222	0.06381	0.03377	0.43126	0.14862	0.3011	0.16313	0.32254	0.46556	0	0.31984	0.05112	0.12705	0.69667	0.16996	0.25524	0
Parabacteroides_unclassified	0.835135	0.407407	0.444444	0.46406	0.8634	0 <= 1	0.66373	0.425926	0	0	0	0.36066	1.12997	0	0	0	14.0194	0	0.30611	0.2704	4.92436	0	0	0.81257	1.90585	0.01286	1.5897	0.22664	0	2.85982	0	0	1.8393	0.29477	0	0	0	0	0	0	2.85757	0.01128	1.79624	0	2.24201	0	0	0	1.09406
Clostridium_nexile	0.836741	0.259259	0.240741	0.0579602	0.0894137	1 <= 0	0.0736869	0.25	0.04344	0	0	0	0	0	0	0.0395	0	0	0	0.18035	0	0	0	0	0	0	0	0.00027	0.0189	0	0	0	0	0	0.00528	0	0	0	0.00154	0	0.03519	0	0	0	0.05674	1.1687	0	0.03432	0
Streptococcus_thermophilus	0.840661	0.648148	0.648148	0.0676824	0.084348	1 <= 0	0.0760152	0.648148	0	0.03329	0.57128	0	0.17563	0.01683	0.01353	0	0.01446	0.0016	0	0.04693	0	0	0.0102	0.00833	0.03353	0	0	0	0.16879	0.10156	0.02816	0.02223	0	0.04462	0	0.13555	0.35352	0	0	0.06585	0.38791	0.00546	0.00116	0.0209	0	0.02038	0.00531	0.00065	0.00093
Lachnospiraceae_bacterium_1_1_57FAA	0.849307	0.611111	0.611111	0.104199	0.921928	0 <= 1	0.513064	0.611111	0.06605	0.10561	0.97165	0.18098	0.01836	0	0.20345	0	2.21205	0.0035	0	0.37965	0.09324	0	0.08097	1.43649	0.20307	0.22089	0	0.24982	0	0	0.0259	0	0	0	0	0.04722	3.05092	0.71151	0.33786	0.01588	0.05588	0.1508	0.21872	0.04163	1.19608	0.03998	0	0.2257	0.34932
Bifidobacterium_dentium	0.861072	0.407407	0.425926	0.125331	0.145342	0 <= 1	0.135336	0.416667	0	0	0	0.00093	0	0.06925	0.21775	0.33966	0	0.00212	0	0	0	0.12523	0.00377	0	0.0011	0	0	0	0.03657	0	0.04624	0.04749	0	0.00744	0.01033	0	0.32063	0	0	0	0	0.04846	0	0.00187	0	0.01133	0	5.5229	0.43508
Parabacteroides_johnsonii	0.868597	0.277778	0.296296	0.18724	0.0692583	0 <= 1	0.128249	0.287037	0.03172	3.34093	4.53993	0.00092	0	0	0.00018	0	0.10718	0.09454	0	0	0	0	1.46987	0	0	0	0	0	0.0808	0.02814	0.20991	0	0	0.00182	0	0	0	0.0821	0	0.00473	0	0	0	0	0	0.71089	0	0	0
Alistipes_finegoldii	0.870542	0.87037	0.888889	0.205599	0.609311	0 <= 1	0.407455	0.87963	0.09781	0.07273	0.07394	0.24358	0.09918	0.05981	0.00924	0.04765	0.02523	0.00091	0	0.13606	0.14406	0.14232	0.02186	0.40057	0.07134	0.45993	0	0.25852	2.69936	0.47048	0.58397	0.25699	0.10843	0.41686	0.02585	1.88034	0.0385	0.43384	0.07716	0.04339	0	0	0.46129	0.01274	1.10253	0.56308	1.62257	0.01958	0.11545
Escherichia_coli	0.877906	0.981481	0.907407	3.74794	4.13645	1 <= 0	3.9422	0.944444	0.05529	0.32954	1.22229	1.4517	0.00396	0.05656	35.4423	0.75307	0	0.02607	3.87212	0.10028	0.00626	0.04756	18.0924	0.22472	0.01214	9.77677	16.5335	2.18921	0.14705	2.40943	0.17264	0.13551	0.00295	0.21204	0.02158	12.4555	0.00743	0.39788	0.10986	0.46378	0.02408	5.53913	0.00912	1.41771	0.48683	0.0168	0.14155	3.94386	0.00351
Bifidobacterium_bifidum	0.879653	0.388889	0.37037	0.353114	0.375328	1 <= 0	0.364221	0.37963	0	0	0	1.13849	0.56159	0	0	0	0	1.02204	0.63328	0	0	0	0	0	0.34377	0	0.65699	0	0	0	0	0	0	0	1.21065	0	2.15178	0	0	0	0.00112	3.063	0.1446	0	0	0	0	1.76315	0.11163
Bacteroides_xylanisolvens	0.882446	0.87037	0.777778	0.219997	0.600721	1 <= 0	0.410359	0.824074	0.0144	1.56963	0.32026	0.03809	0.10678	0.05905	0.00629	0.01438	8.38597	0.01014	0	0.25224	2.0763	0	0.00109	4.90909	0.25161	4.0615	0	0	0.01773	0	0.26406	0.01597	0.07986	0.01144	0.30219	0.03005	0.04804	2.19612	0.35386	0.00601	0.08922	0.54255	0.16309	0.04834	0.39662	0.00886	0	0.73675	0.42509
Anaerotruncus_unclassified	0.902089	0.87037	0.87037	0.0463387	0.0426089	1 <= 0	0.0444738	0.87037	0.03892	0.05214	0.00891	0.05159	0.0122	0.09271	0.0102	0.04791	0.00924	0.00287	0.12601	0.00691	0.07258	0.07472	0.02263	0.05222	0.05792	0	0.01341	0.00759	0.06361	0	0.01951	0.0206	0.0259	0.00986	0.01815	0.115	0.02252	0.03085	0	0	0.00152	0	0	0.12521	0.00969	0.26359	0.02273	0.00176	0.02627
Phascolarctobacterium_succinatutens	0.903559	0.166667	0.148148	0.138755	0.319252	1 <= 0	0.229003	0.157407	0	0	0	0	0	6.58123	0	0	0	0	0	0	0	0.37277	0	0	0	0	0	0	2.30183	0	0	0.66349	0	0	0	0	0.00018	0	0	0.6147	0	0	0	0.95198	1.13191	0	0.06061	0	0
Bifidobacterium_animalis	0.915768	0.407407	0.444444	0.194765	0.219701	0 <= 1	0.207233	0.425926	0	0	0	0.00417	0.08837	0.02191	4.54557	0.00423	0.01607	0.41251	0.0116	0.47109	0	0	0	1.5518	0.00289	0	0.00065	3.84726	0	0.05125	0	0	0	1.06184	0	0.00219	0	0	0	0.03828	0.05649	0.57799	0	0	0	0	0	0	0
Bacteroides_thetaiotaomicron	0.919204	0.907407	0.888889	0.505497	0.663488	1 <= 0	0.584492	0.898148	0.21885	1.29044	0.70005	0.26209	1.16021	0.19721	0.13864	0.14213	1.99358	0	0.02308	0.74829	3.04137	0.53358	0.06115	0.00149	0.83578	0	0	0.25357	0.00532	0.43385	1.90888	0.14857	0.08592	0.00213	0.02902	0.17919	0.07807	0.80492	0.94119	0.03245	0.00084	4.33853	0	0.68831	3.7439	0.8608	0.00034	0.06296	0.00013
Lachnospiraceae_bacterium_8_1_57FAA	0.923757	0.277778	0.240741	0.0456956	0.0952167	1 <= 0	0.0704561	0.259259	0	0.0605	0.72359	0	0.05197	0	0	0	0	0.02151	0.17729	0	0	0	0	0	0	0	0	0	0	0	0	0	0	0.10327	0	0.01147	0	0	0	0	0.53697	0.02696	0.72392	0	0	0.21282	0	0	0
Parabacteroides_distasonis	0.928869	0.888889	0.796296	0.366512	0.41608	1 <= 0	0.391296	0.842593	1.55694	4.31742	0.21903	0.12082	0.61061	0.00776	0	0.00722	0.00084	0	0.00559	1.32114	0	0.86732	2.2099	0.02574	0.10733	0	0.11741	0.00035	0.00452	0.31589	0.0904	0.02368	0.46571	0.00485	1.09488	0.22646	0.12679	0.52463	1.60732	0.00641	0.22217	0	0.04674	0.97261	0.15907	0.46331	0	0.0025	0.46735
Dialister_invisus	0.95271	0.666667	0.703704	2.09193	0.751749	1 <= 0	1.42184	0.685185	0	0.01267	0	0.00408	3.50748	0.00181	0.54858	0.90163	0.00646	1.42648	0.02324	0.00367	0.00962	0.00135	0.00506	5.90105	0.00173	0	2.71605	1.03132	0	1.35711	0	0	0	1.18057	19.8884	0.01631	3.74939	1.52531	0	0	1.32225	1.09048	0	0.01471	0	1.57061	0.00221	0.0556	0.0032
Bacteroides_fragilis	0.952996	0.759259	0.703704	0.542533	1.36758	0 <= 1	0.955055	0.731481	0.87895	0.07348	0.07175	0.00106	0.36151	0.00318	0	0.19505	0.06486	0.00386	0	3.04787	0	0.84326	0.00014	1.76473	0.43353	37.4315	0.18691	0.21609	0	0.65345	0.05185	0.02526	0.10238	0	0.00021	0	0.31262	0.21558	0.09731	0	4.50317	0.00951	0.70013	0.47956	1.94235	0	0	3.10899	0.02634
Veillonella_unclassified	0.968114	0.907407	0.851852	0.18627	0.168326	1 <= 0	0.177298	0.87963	0.00818	0.00064	0.00982	0.00129	0.02816	0.79978	0.03103	0.11119	0.00177	0.00469	0.01685	0.00243	0.0262	0.00529	0.00998	0.18748	0.01608	0	0.05148	4e-05	0.5056	0	0.09603	1.27302	0.01497	0.01585	0.0567	0.00588	0.3213	0.01512	0.03063	0.04975	0.0087	0.0138	0.03703	0.01823	0.43127	0.00145	0.10941	2.06535	4.35066
Lactobacillus_acidophilus	0.983202	0.12963	0.12963	0.0578335	0.00739463	1 <= 0	0.0326141	0.12963	0	0	0	0	0	0	0	0	0	0	0	0	0	0	0.00132	0	0	0	0	2.70695	0	0.00187	0	0	0	0.2882	0	0	0	0	0	0	0.09358	0	0	0	0	0	0	0	0
Bacteroides_sp_2_1_22	0.986522	0.111111	0.111111	0.107683	0.222155	1 <= 0	0.164919	0.111111	0	0.67315	0	0	0	0	0	0	0	0	0	0	5.85792	0	0	0	0	0	0	0	0	0	1.87979	1.61879	0	0	0	0	0	0	0	0	0	0	0	0	0	0	0	0	0
Clostridium_bartlettii	0.987728	0.833333	0.888889	0.274506	0.311026	0 <= 1	0.292766	0.861111	0.01686	0.13549	0	0.07886	0.12622	0.73608	0.50855	1.34164	0.03655	0.09926	0.01153	0.01332	0.0082	0.18432	0.03684	0.78875	0.33967	0.01475	0.07637	0.15118	0.34185	0.02702	0.30629	2.44501	0	0.89897	0.58189	0.08559	2.30049	0	0.13403	0	0.0196	0.01225	0.48158	0.00054	0.42068	0.15879	0.2621	0.23491	2.03979
[truncated: 67 more columns]
