# Supplementary material for: Structural and Functional Characterization of the Gut Microbiota in Elderly Women With Migraine
Source: Front Cell Infect Microbiol. 2020 Jan 29;9:470. doi: 10.3389/fcimb.2019.00470 (PMC7001586; doi:10.3389/fcimb.2019.00470)
Supplement: Supplementary file 5 [file Table_5.xlsx]

## Sheet: GMMs 
Table S5. Differentially enriched gut metabolic modules (GMMs).
a.GMMs analysis between two groups
GMMs	P-value	Mean Occurence(Control)	Mean Occurence(Case)	Mean abundance(Control)	Mean abundance(Case)	Enrichment(0:Control;1:Case )	Mean abundane(all)(More tha 0.0001)	Mean Occurrence(all)(more than 2/3)
serine degradation	0.00132514	1	1	0.000338955	0.000305633	1 < 0	0.000322294	1
homoacetogenesis	0.0210412	1	1	0.000134621	0.00012612	1 < 0	0.000130371	1
glycerol degradation II	0.0239401	1	1	0.000240901	0.000225376	1 < 0	0.000233138	1
mannose degradation	0.028488	1	1	0.000255168	0.000234458	1 < 0	0.000244813	1
glutamate degradation II	0.0337614	1	1	9.30055e-05	0.000108974	0 < 1	0.00010099	1
glycolysis (preparatory phase)	0.0342797	1	1	0.000486512	0.000469306	1 < 0	0.000477909	1
pyruvate:ferredoxin oxidoreductase	0.0496282	1	1	0.000297573	0.000274894	1 < 0	0.000286233	1
sucrose degradation II	0.0540685	1	1	0.000261076	0.000254187	1 <= 0	0.000257632	1
glutamine degradation II	0.0548398	1	1	0.000414915	0.000387545	1 <= 0	0.00040123	1
fructose degradation	0.0556203	1	1	0.000152933	0.000129063	1 <= 0	0.000140998	1
pentose phosphate pathway (non-oxidative branch)	0.0684805	1	1	0.000438247	0.000411318	1 <= 0	0.000424782	1
glutamine degradation I	0.0732757	1	1	0.000115914	0.000134269	0 <= 1	0.000125091	1
acetyl-CoA to acetate	0.0783422	1	1	0.000291048	0.000283619	1 <= 0	0.000287333	1
Bifidobacterium shunt	0.0916699	1	1	0.000307948	0.000290254	1 <= 0	0.000299101	1
arginine degradation I	0.0928582	1	1	0.000211282	0.000200126	1 <= 0	0.000205704	1
methionine degradation I	0.102816	1	1	0.000464696	0.000438734	1 <= 0	0.000451715	1
butyrate production II	0.105433	1	1	0.000158896	0.000150331	1 <= 0	0.000154613	1
triacylglycerol degradation	0.105433	1	1	0.000171411	0.000152768	1 <= 0	0.000162089	1
allose degradation	0.125265	1	1	0.00012699	0.000120875	1 <= 0	0.000123933	1
isoleucine degradation	0.14113	1	1	0.000132738	0.00012727	1 <= 0	0.000130004	1
galacturonate degradation I	0.146178	1	1	0.000191577	0.000181059	1 <= 0	0.000186318	1
lysine degradation II	0.164007	1	1	0.000162022	0.000143497	1 <= 0	0.000152759	1
rhamnose degradation	0.173514	1	1	0.000193766	0.000189423	1 <= 0	0.000191594	1
glycolysis (pay-off phase)	0.191655	1	1	0.000279722	0.000276529	1 <= 0	0.000278125	1
fucose degradation	0.200152	1	1	0.000179462	0.000175239	1 <= 0	0.00017735	1
ethanol production II	0.213407	1	1	0.000181241	0.000187814	0 <= 1	0.000184527	1
melibiose degradation	0.213407	1	1	0.00058797	0.000577513	1 <= 0	0.000582741	1
glycerol degradation I	0.23933	1	1	0.000184865	0.000179074	1 <= 0	0.00018197	1
propionate production III	0.31213	1	1	0.000123436	0.000134111	0 <= 1	0.000128773	1
lactose degradation	0.31508	1	1	0.00218327	0.00233342	0 <= 1	0.00225835	1
methionine degradation II	0.324042	1	1	0.000116555	0.000107741	1 <= 0	0.000112148	1
alanine degradation I	0.333168	1	1	0.000256271	0.000243903	1 <= 0	0.000250087	1
pyruvate:formate lyase	0.355101	1	1	0.000332581	0.000341633	0 <= 1	0.000337107	1
cysteine degradation I	0.361531	1	1	0.000364487	0.00037551	0 <= 1	0.000369999	1
maltose degradation	0.377923	1	1	0.000246434	0.000242438	1 <= 0	0.000244436	1
pectine degradation II	0.381256	1	1	0.000317586	0.000317954	1 <= 0	0.00031777	1
pyruvate dehydrogenase complex	0.40856	1	1	0.000147783	0.000153801	0 <= 1	0.000150792	1
valine degradation	0.417233	0.944444	0.907407	0.000117965	0.000111647	1 <= 0	0.000114806	0.925926
mucin degradation	0.44428	1	1	0.00075991	0.000821139	0 <= 1	0.000790524	1
glycine degradation	0.481719	1	1	0.000129787	0.000139158	0 <= 1	0.000134473	1
xylose degradation	0.501063	1	1	0.000196535	0.000191104	1 <= 0	0.00019382	1
butyrate production I	0.501063	1	1	0.000235726	0.000231533	1 <= 0	0.000233629	1
acetate to acetyl-CoA	0.501063	1	1	0.000250751	0.000271281	0 <= 1	0.000261016	1
threonine degradation I	0.504981	1	1	0.00024934	0.00025139	0 <= 1	0.000250365	1
glyoxylate bypass	0.512864	1	0.981481	0.000170924	0.000165437	1 <= 0	0.00016818	0.990741
glycerol degradation III	0.520811	1	1	0.000111297	0.000113223	0 <= 1	0.00011226	1
lactate production	0.545027	1	1	0.000205747	0.000200816	1 <= 0	0.000203282	1
hydrogen metabolism	0.569789	1	1	0.000202079	0.000197407	1 <= 0	0.000199743	1
aspartate degradation II	0.590826	1	1	0.000157832	0.000161203	0 <= 1	0.000159518	1
ribose degradation	0.603617	1	1	0.000212715	0.000221861	0 <= 1	0.000217288	1
trehalose degradation	0.625207	1	1	0.000194743	0.000205265	0 <= 1	0.000200004	1
leucine degradation	0.642715	1	1	0.000102576	0.000104292	0 <= 1	0.000103434	1
pectin degradation I	0.647123	1	1	0.000551251	0.000569179	1 <= 0	0.000560215	1
tyrosine degradation I	0.651544	1	1	0.000186753	0.000185845	1 <= 0	0.000186299	1
arabinose degradation	0.678324	1	1	0.000136197	0.000131998	1 <= 0	0.000134097	1
galactose degradation	0.72847	1	1	0.000458554	0.000455252	1 <= 0	0.000456903	1
ethanol production I	0.737721	1	1	0.000295272	0.000300006	0 <= 1	0.000297639	1
threonine degradation II	0.751669	1	1	0.000208478	0.000210451	1 <= 0	0.000209464	1
fructan degradation	0.784524	1	1	0.000367265	0.000369254	0 <= 1	0.000368259	1
sucrose degradation I	0.789251	1	1	0.000358668	0.000363847	1 <= 0	0.000361258	1
cysteine degradation II	0.808233	1	1	0.000335257	0.000329102	1 <= 0	0.000332179	1
arginine degradation V	0.846528	1	1	0.000131506	0.000128558	1 <= 0	0.000130032	1
arabinoxylan degradation	0.846528	1	1	0.00115467	0.00114674	1 <= 0	0.00115071	1
starch degradation	0.860988	1	1	0.000831163	0.000843605	1 <= 0	0.000837384	1
lactaldehyde degradation	0.91437	1	1	0.000174019	0.000170816	1 <= 0	0.000172418	1
phenylalanine degradation	0.919246	1	1	0.000135187	0.000135771	0 <= 1	0.000135479	1
Entner-Doudoroff pathway	0.929007	1	1	0.000102161	0.000104023	0 <= 1	0.000103092	1
aspartate degradation I	0.943667	1	1	0.000345823	0.000348176	1 <= 0	0.000346999	1
succinate production	0.987744	1	1	0.000111823	0.000113164	0 <= 1	0.000112494	1
b. Significantly different GBMs between two groups.
GMMs	P-value (FDR=0.196,p<0.05)	Enrichment(0:Control;1:Case )
glutamate degradation II	0.0337614	0 < 1
serine degradation	0.00132514	1 < 0
homoacetogenesis	0.0210412	1 < 0
glycerol degradation II	0.0239401	1 < 0
mannose degradation	0.028488	1 < 0
glycolysis (preparatory phase)	0.0342797	1 < 0
pyruvate:ferredoxin oxidoreductase	0.0496282	1 < 0
