# Supplementary material for: Structural and Functional Characterization of the Gut Microbiota in Elderly Women With Migraine
Source: Front Cell Infect Microbiol. 2020 Jan 29;9:470. doi: 10.3389/fcimb.2019.00470 (PMC7001586; doi:10.3389/fcimb.2019.00470)
Supplement: Supplementary file 6 [file Table_6.xlsx]

## Sheet: GBMs
Table S6. Differentially enriched gut neuroactive modules (GNMs).
a.GBMs analysis between two groups
GBMs	P-value	Mean Occurence(Control)	Mean Occurence(Case)	Mean abundance(Control)	Mean abundance(Case)	Enrichment(0:Control;1:Case )	Mean abundane(all)(More than 3e-6)	Mean Occurrence(all)(more than 2/3)
Glutamate degradation I	0.000511442	1	1	1.50677e-05	1.1214e-05	1 < 0	1.31409e-05	1
Kynurenine degradation	0.00131324	0.759259	0.888889	1.67496e-06	5.77118e-06	0 < 1	3.72307e-06	0.824074
Quinolinic acid degradation	0.008314	1	1	0.000260675	0.000240741	1 < 0	0.000250708	1
GABA synthesis III	0.0337614	1	1	9.30055e-05	0.000108974	0 < 1	0.00010099	1
S-Adenosylmethionine (SAM) synthesis	0.0337614	1	1	0.000343671	0.000316309	1 < 0	0.00032999	1
Propionate synthesis III	0.0503463	1	1	0.000120021	0.000141656	0 <= 1	0.000130838	1
Glutamate synthesis II	0.0548398	1	1	0.000414915	0.000387759	1 <= 0	0.000401337	1
Isovaleric acid synthesis II (KADC pathway)	0.0977357	1	1	9.55932e-05	8.63049e-05	1 <= 0	9.09491e-05	1
Butyrate synthesis II	0.105433	1	1	0.000158896	0.000150331	1 <= 0	0.000154613	1
DOPAC synthesis	0.112209	1	1	5.0553e-05	4.58621e-05	1 <= 0	4.82075e-05	1
Nitric oxide degradation I (NO dioxygenase)	0.164007	1	1	0.000101174	8.70465e-05	1 <= 0	9.41102e-05	1
Acetate synthesis I	0.234458	1	1	0.000307195	0.000301343	1 <= 0	0.000304269	1
Butyrate synthesis I	0.278145	1	1	0.000249617	0.000243989	1 <= 0	0.000246803	1
Tryptophan degradation	0.318049	1	1	7.35706e-05	7.95999e-05	0 <= 1	7.65853e-05	1
Inositol synthesis	0.324042	1	1	0.000117293	0.000123663	0 <= 1	0.000120478	1
Menaquinone synthesis (vitamin K2) II (alternative pathway: futalosine pathway)	0.381256	0.981481	1	3.97055e-05	4.44795e-05	0 <= 1	4.20925e-05	0.990741
Menaquinone synthesis (vitamin K2) I	0.381256	1	1	9.61134e-05	0.000101226	0 <= 1	9.86699e-05	1
17-beta-Estradiol degradation	0.391361	1	1	0.000424444	0.000410844	1 <= 0	0.000417644	1
Inositol degradation	0.415564	1	1	0.000660195	0.00069141	0 <= 1	0.000675802	1
Propionate degradation I	0.426202	1	1	1.46512e-05	1.46637e-05	0 <= 1	1.46575e-05	1
Tryptophan synthesis	0.501063	1	1	0.00015307	0.00015783	0 <= 1	0.00015545	1
Acetate degradation	0.501063	1	1	0.000250751	0.000271281	0 <= 1	0.000261016	1
GABA synthesis I	0.545027	1	1	8.52955e-06	9.03013e-06	0 <= 1	8.77984e-06	1
g-Hydroxybutyric acid (GHB) degradation	0.557341	1	1	8.06271e-05	7.72614e-05	1 <= 0	7.89443e-05	1
Isovaleric acid synthesis I (KADH pathway)	0.590826	1	1	0.000113232	0.000116138	0 <= 1	0.000114685	1
Propionate synthesis II	0.620862	1	1	2.58447e-05	2.77271e-05	1 <= 0	2.67859e-05	1
Acetate synthesis IV	0.633935	1	1	1.09359e-05	9.48154e-06	0 <= 1	1.02087e-05	1
GABA synthesis II	0.667113	0.981481	0.981481	1.8601e-05	1.90124e-05	1 <= 0	1.88067e-05	0.981481
Histamine synthesis	0.678324	1	1	1.37024e-05	1.47971e-05	0 <= 1	1.42498e-05	1
Glutamate degradation II	0.682828	1	1	5.02018e-06	5.31224e-06	1 <= 0	5.16621e-06	1
Acetate synthesis III	0.710087	1	1	0.000217654	0.000217722	0 <= 1	0.000217688	1
ClpB (ATP-dependent chaperone protein)	0.742361	1	1	0.000327739	0.000342293	0 <= 1	0.000335016	1
p-Cresol synthesis	0.775095	1	1	0.000311095	0.000306259	1 <= 0	0.000308677	1
Glutamate synthesis I	0.822545	1	1	0.000335642	0.000337432	1 <= 0	0.000336537	1
Acetate synthesis II	0.851342	1	1	0.000189955	0.000189175	1 <= 0	0.000189565	1
Dopamine degradation	0.870654	1	1	1.09759e-05	9.23491e-06	1 <= 0	1.01054e-05	1
Kynurenine synthesis	0.90945	0.925926	0.87037	5.05398e-05	5.01534e-05	0 <= 1	5.03466e-05	0.898148
GABA degradation	0.909497	1	1	8.90316e-05	8.79272e-05	1 <= 0	8.84794e-05	1
Nitric oxide synthesis II (nitrite reductase)	0.968141	0.981481	0.962963	6.9223e-06	1.02392e-05	1 <= 0	8.58074e-06	0.972222
Quinolinic acid synthesis	0.968142	1	1	0.000187718	0.000185728	1 <= 0	0.000186723	1
Propionate synthesis I	0.973041	1	1	9.94291e-06	1.07148e-05	1 <= 0	1.03289e-05	1
b. Significantly different GBMs between two groups.
GBMs	P-value (FDR=0.196,p<0.05)	Enrichment(0:Control;1:Case )
Kynurenine degradation	0.00131324	0 < 1
GABA synthesis III	0.0337614	0 < 1
Glutamate degradation I	0.000511442	1 < 0
Quinolinic acid degradation	0.008314	1 < 0
S-Adenosylmethionine (SAM) synthesis	0.0337614	1 < 0
